# Supplementary material for: Positive autoregulation of Sox17 is necessary for gallbladder and extrahepatic bile duct formation
Source: Development. 2025 Jan 16;152(2):dev203033. doi: 10.1242/dev.203033 (PMC11829758; doi:10.1242/dev.203033)
Supplement: Table S1. Sox17mut5/mut5 gallbladder differential expression and GO term analysis. [file develop-152-203033-TableS1.xlsx]

## Sheet: mut5_vs_WT-DESeq2-results_all
	Row.names	baseMean	log2FoldChange	lfcSE	stat	pvalue	padj	ensemblid	entrezgene	gene_symbol	gene_biotype	chromosome_name	chromosome_start	chromosome_end	KO / GK1	KO / GK2	KO / GK3	KO / GK4	WT / GW1	WT / GW2	WT / GW3	WT / GW4
1	ENSMUSG00000030963.7	326.476	-3.38229	0.267083	-12.6638	9.38088e-37	1.69306e-32	ENSMUSG00000030963	22242	Umod	protein_coding	7	119061934	119078505	29.1721	66.7841	70.9704	60.4603	692.356	570.459	470.334	651.274
2	ENSMUSG00000109254.2	133.584	-3.42193	0.271518	-12.603	2.03381e-36	1.83531e-32	ENSMUSG00000109254	NA	Gm44588	lncRNA	7	119062044	119071701	17.952	20.7572	23.3683	29.1505	276.277	285.229	175.08	240.856
3	ENSMUSG00000055301.9	264.65	-3.7275	0.307297	-12.13	7.3279e-34	4.40846e-30	ENSMUSG00000055301	11529	Adh7	protein_coding	3	137923521	137939143	37.0261	17.1473	44.1401	50.7434	390.283	603.597	429.931	544.334
4	ENSMUSG00000059336.15	1883.44	-1.8632	0.18641	-9.99519	1.59972e-23	7.21794e-20	ENSMUSG00000059336	108052	Slc14a1	protein_coding	18	78143306	78185334	712.472	914.22	996.182	624.036	2962.49	2660.56	3492.28	2705.29
5	ENSMUSG00000032666.17	514.311	-1.54421	0.156481	-9.86835	5.70961e-23	2.06094e-19	ENSMUSG00000032666	69399	1700025G04Rik	protein_coding	1	151728154	151965876	258.061	245.477	288.209	258.036	724.811	929.067	638.162	772.665
6	ENSMUSG00000041075.9	677.453	-1.30792	0.134105	-9.75298	1.79124e-22	4.5533e-19	ENSMUSG00000041075	14369	Fzd7	protein_coding	1	59521583	59526114	378.115	383.557	424.957	372.478	1077.65	933.801	815.314	1033.75
7	ENSMUSG00000037334.3	56.4355	-4.31353	0.44249	-9.74832	1.87554e-22	4.5533e-19	ENSMUSG00000037334	224756	H2-M1	protein_coding	17	36980900	36983111	5.61002	1.80498	7.78943	6.47788	99.0269	107.701	145.037	78.0373
8	ENSMUSG00000044026.4	523.94	-2.10946	0.216558	-9.74086	2.01831e-22	4.5533e-19	ENSMUSG00000044026	240660	Slc35g1	protein_coding	19	38384428	38394058	189.619	148.91	244.934	205.133	882.921	630.818	1044.27	844.922
9	ENSMUSG00000022026.8	3916.18	3.3648	0.346052	9.72338	2.39697e-22	4.80673e-19	ENSMUSG00000022026	380924	Olfm4	protein_coding	14	80221521	80260579	7468.05	8861.53	8772.63	3454.87	486.813	698.279	502.449	1084.81
10	ENSMUSG00000020447.6	595.875	1.77296	0.184227	9.62376	6.34649e-22	1.14541e-18	ENSMUSG00000020447	237636	Npc1l1	protein_coding	11	6161013	6180143	1041.22	944.904	1039.46	662.904	307.899	255.641	254.851	260.124
11	ENSMUSG00000066687.6	127.532	3.75213	0.39188	9.57471	1.02143e-21	1.67589e-18	ENSMUSG00000066687	235320	Zbtb16	protein_coding	9	48565597	48747522	152.592	173.278	204.256	419.983	19.1397	14.2023	16.5756	20.2319
12	ENSMUSG00000021553.15	125.969	2.60525	0.272697	9.55363	1.25225e-21	1.88339e-18	ENSMUSG00000021553	114304	Slc28a3	protein_coding	13	58693213	58758691	236.743	241.867	193.005	193.257	20.804	31.9552	48.691	41.4272
13	ENSMUSG00000038602.8	126.988	-2.60494	0.280411	-9.28971	1.54707e-20	2.14781e-17	ENSMUSG00000038602	215085	Slc35f1	protein_coding	10	52566629	52987718	33.6601	23.4647	54.526	31.3098	231.34	176.345	246.563	218.697
14	ENSMUSG00000059654.8	1276.44	-2.69721	0.291153	-9.26387	1.97154e-20	2.54159e-17	ENSMUSG00000059654	19692	Reg1	protein_coding	6	78399694	78405650	199.717	333.018	434.477	396.231	1693.44	1587.11	2804.39	2763.1
15	ENSMUSG00000101304.3	373.746	2.42871	0.270337	8.98399	2.6113e-19	3.14192e-16	ENSMUSG00000101304	69631	Plet1os	lncRNA	9	50400083	50419123	690.032	758.09	471.693	600.284	82.3838	177.529	95.3099	114.647
16	ENSMUSG00000040808.5	1384.67	-1.74135	0.19478	-8.94007	3.88908e-19	4.38688e-16	ENSMUSG00000040808	12309	S100g	protein_coding	X	161744988	161747595	572.222	574.885	754.709	647.788	1859.04	1991.87	2880.02	1796.78
17	ENSMUSG00000104238.2	110.257	2.05145	0.23063	8.89498	5.84301e-19	6.20321e-16	ENSMUSG00000104238	NA	Gm37587	lncRNA	1	4566774	4569781	186.253	165.155	212.046	146.832	35.7828	37.8728	52.8349	45.2809
18	ENSMUSG00000020297.11	460.75	-2.46277	0.279062	-8.82519	1.09273e-18	1.09564e-15	ENSMUSG00000020297	18197	Nsg2	protein_coding	11	31950463	32009202	144.738	150.715	184.35	85.2921	570.861	642.654	1015.26	892.13
19	ENSMUSG00000027995.11	1410.69	-1.76059	0.204757	-8.59846	8.07899e-18	7.67419e-15	ENSMUSG00000027995	24088	Tlr2	protein_coding	3	83743579	83749074	686.666	763.504	701.914	418.903	2378.31	1832.1	2313.34	2190.82
20	ENSMUSG00000026107.12	244.971	-1.86307	0.222382	-8.3778	5.39262e-17	4.8663e-14	ENSMUSG00000026107	109019	Nabp1	protein_coding	1	51505021	51517584	94.2483	92.9562	129.824	104.726	307.899	407.132	498.305	324.674
21	ENSMUSG00000061740.9	1404.33	1.09818	0.135597	8.09886	5.54786e-16	4.76799e-13	ENSMUSG00000061740	56448	Cyp2d22	protein_coding	15	82254728	82264461	2100.39	1918.69	1943.9	1693.97	874.599	923.149	1025.62	754.36
22	ENSMUSG00000036123.9	4801.48	-2.50377	0.311144	-8.04699	8.48569e-16	6.96135e-13	ENSMUSG00000036123	105243	Slc9a3	protein_coding	13	74269576	74317561	1925.36	1227.38	1075.81	1529.86	7748.23	4495.03	12739.4	7670.77
23	ENSMUSG00000028937.15	718.874	-1.3213	0.167594	-7.8839	3.17312e-15	2.48993e-12	ENSMUSG00000028937	70025	Acot7	protein_coding	4	152262591	152356312	473.485	397.095	380.817	392.992	887.082	866.34	1245.25	1107.94
24	ENSMUSG00000042453.15	938.423	1.04137	0.134845	7.72266	1.13922e-14	8.56697e-12	ENSMUSG00000042453	19699	Reln	protein_coding	5	22089452	22549700	1184.84	1363.66	1368.34	1135.79	634.105	597.68	528.349	694.628
25	ENSMUSG00000001300.17	1383.54	-1.0469	0.138728	-7.54643	4.47344e-14	3.22947e-11	ENSMUSG00000001300	13642	Efnb2	protein_coding	8	8667434	8711242	888.626	958.442	931.27	831.329	1799.96	1527.93	2153.8	1976.94
26	ENSMUSG00000002900.18	3398.05	-1.77677	0.235724	-7.53748	4.79157e-14	3.27151e-11	ENSMUSG00000002900	16777	Lamb1	protein_coding	12	31315233	31379643	1172.49	1162.4	2265.86	1539.58	5513.05	4824.05	4642.22	6064.75
27	ENSMUSG00000036273.16	187.904	-1.6351	0.217009	-7.53471	4.89421e-14	3.27151e-11	ENSMUSG00000036273	66725	Lrrk2	protein_coding	15	91557378	91700323	72.9302	74.004	126.362	91.77	264.627	295.881	310.793	266.868
28	ENSMUSG00000024747.4	3597.42	-1.63744	0.2194	-7.46327	8.44034e-14	5.4404e-11	ENSMUSG00000024747	26358	Aldh1a7	protein_coding	19	20670317	20704926	1808.67	1712.92	2266.72	1211.36	5846.75	4117.48	6314.28	5501.14
29	ENSMUSG00000030103.12	1370.66	1.16563	0.158918	7.33477	2.22103e-13	1.38225e-10	ENSMUSG00000030103	20893	Bhlhe40	protein_coding	6	108637590	108643886	1657.2	2397.01	1836.57	1693.97	911.214	766.924	797.703	904.654
30	ENSMUSG00000030483.15	86.5266	2.37654	0.336197	7.0689	1.56164e-12	9.35595e-10	ENSMUSG00000030483	13088	Cyp2b10	protein_coding	7	25597045	25626049	126.786	172.375	109.052	171.664	15.811	26.0375	43.5111	26.9758
31	ENSMUSG00000020893.18	1280.54	1.11962	0.158476	7.06493	1.60702e-12	9.35595e-10	ENSMUSG00000020893	18626	Per1	protein_coding	11	68986043	69000786	1387.92	1694.87	1938.7	1993.03	751.44	906.58	722.076	849.739
32	ENSMUSG00000048482.15	50.0749	-3.72373	0.530926	-7.01366	2.32164e-12	1.26973e-09	ENSMUSG00000048482	12064	Bdnf	protein_coding	2	109505045	109557352	0	3.60995	10.3859	14.0354	99.8591	98.2325	83.9142	90.5618
33	ENSMUSG00000032068.15	487.028	2.15139	0.306733	7.01389	2.31778e-12	1.26973e-09	ENSMUSG00000032068	76509	Plet1	protein_coding	9	50405825	50416782	881.894	953.929	605.845	737.399	114.838	281.679	121.209	199.429
34	ENSMUSG00000004328.16	134.767	2.17255	0.310361	7.00009	2.55801e-12	1.35785e-09	ENSMUSG00000004328	53417	Hif3a	protein_coding	7	16765432	16796352	144.738	187.717	353.121	196.496	46.6009	50.8915	45.583	52.9883
35	ENSMUSG00000034723.12	765.576	-1.01222	0.14516	-6.97313	3.09962e-12	1.59834e-09	ENSMUSG00000034723	52837	Tmx4	protein_coding	2	134436105	134486065	488.071	473.806	624.885	441.576	985.276	1123.16	994.539	993.289
36	ENSMUSG00000002475.17	210.224	-2.21164	0.318038	-6.95402	3.55034e-12	1.7799e-09	ENSMUSG00000002475	106861	Abhd3	protein_coding	18	10642092	10706771	50.4901	46.0269	105.59	96.0886	241.326	372.81	408.175	361.284
37	ENSMUSG00000008153.13	58.9455	1.7948	0.261362	6.86712	6.55129e-12	3.19561e-09	ENSMUSG00000008153	232370	Clstn3	protein_coding	6	124407540	124441753	77.4182	88.4438	91.7422	107.965	24.1326	29.5881	31.0793	21.1953
38	ENSMUSG00000000983.14	214.426	2.18821	0.32011	6.83582	8.15352e-12	3.87249e-09	ENSMUSG00000000983	14038	Wfdc18	protein_coding	11	83599841	83602174	297.331	506.296	261.379	342.248	104.02	61.5433	96.3459	46.2443
39	ENSMUSG00000029829.5	21.9063	3.43307	0.503783	6.81459	9.45317e-12	4.30826e-09	ENSMUSG00000029829	77522	Tmem213	protein_coding	6	38086190	38092744	44.8801	46.0269	38.0817	31.3098	3.32864	4.7341	2.07196	4.81711
40	ENSMUSG00000109305.2	183.832	-3.65203	0.536026	-6.81315	9.54845e-12	4.30826e-09	ENSMUSG00000109305	100040049	Smim38	protein_coding	7	144759562	144761856	13.464	5.41493	34.6197	55.062	247.151	298.248	339.801	476.894
41	ENSMUSG00000050520.5	613.229	1.64391	0.247041	6.65439	2.84471e-11	1.25223e-08	ENSMUSG00000050520	54420	Cldn8	protein_coding	16	88357716	88360071	1049.07	1150.67	929.539	586.249	270.452	391.747	249.671	278.429
42	ENSMUSG00000030616.17	64.3104	1.86131	0.282535	6.5879	4.46099e-11	1.91695e-08	ENSMUSG00000030616	83671	Sytl2	protein_coding	7	89951460	90059927	120.054	106.494	103.859	72.3364	22.4683	35.5057	24.8635	28.9027
43	ENSMUSG00000051159.17	33.8883	-4.64016	0.716829	-6.47317	9.59679e-11	4.02797e-08	ENSMUSG00000051159	12705	Cited1	protein_coding	X	101290987	101295787	0	2.70746	5.19295	2.15929	36.615	39.0563	129.497	55.8785
44	ENSMUSG00000089712.4	55.8543	2.16429	0.334758	6.46524	1.01139e-10	4.14852e-08	ENSMUSG00000089712	115486954	Gm15889	lncRNA	8	95104458	95106951	99.8583	94.7612	67.5084	103.646	20.804	11.8352	31.0793	17.3416
45	ENSMUSG00000039095.9	19.7405	-7.76871	1.20493	-6.44742	1.13773e-10	4.56304e-08	ENSMUSG00000039095	13799	En2	protein_coding	5	28370692	28377164	0	0	0	0	53.2582	15.3858	64.2306	25.049
46	ENSMUSG00000020340.17	228.049	2.15585	0.339225	6.35521	2.0814e-10	8.16633e-08	ENSMUSG00000020340	76884	Cyfip2	protein_coding	11	46084677	46203686	244.597	584.812	442.267	218.089	83.2159	88.7643	66.3026	96.3423
47	ENSMUSG00000036478.9	769.699	0.865008	0.139129	6.2173	5.05784e-10	1.94221e-07	ENSMUSG00000036478	12226	Btg1	protein_coding	10	96452868	96458671	862.82	1178.65	926.942	1006.23	565.036	545.605	578.076	494.236
48	ENSMUSG00000094840.6	620.199	-1.2545	0.202861	-6.18402	6.24904e-10	2.34964e-07	ENSMUSG00000094840	619309	Muc3a	protein_coding	5	137243270	137246852	353.431	443.121	398.992	268.832	805.53	759.823	1103.32	828.544
49	ENSMUSG00000030621.18	346.122	-1.32197	0.214182	-6.17221	6.73403e-10	2.48032e-07	ENSMUSG00000030621	109264	Me3	protein_coding	7	89281600	89503567	158.202	248.184	220.701	163.027	471.834	388.196	540.78	578.054
50	ENSMUSG00000055730.17	961.976	2.28447	0.372503	6.13276	8.63699e-10	3.11761e-07	ENSMUSG00000055730	102022	Ces2a	protein_coding	8	105460635	105468266	1536.02	842.923	2747.07	1258.87	315.388	319.552	476.55	199.429
51	ENSMUSG00000028415.5	1435.61	1.96584	0.321393	6.11663	9.55758e-10	3.31722e-07	ENSMUSG00000028415	20731	Spink4	protein_coding	4	40920052	40931395	3192.1	2482.74	2197.48	1271.82	404.429	426.069	709.645	800.604
52	ENSMUSG00000036198.13	90.3622	-1.72013	0.281205	-6.11698	9.53625e-10	3.31722e-07	ENSMUSG00000036198	75404	Arhgap36	protein_coding	X	48552822	48589121	47.1241	36.0995	52.795	32.3894	191.397	115.985	130.533	116.574
53	ENSMUSG00000068587.11	2080.85	-1.5043	0.24668	-6.09819	1.07277e-09	3.65308e-07	ENSMUSG00000068587	232714	Mgam	protein_coding	6	40605765	40746057	1013.17	855.558	1591.64	877.753	3247.08	2254.61	3073.75	3733.26
54	ENSMUSG00000038178.17	626.106	1.26896	0.20825	6.09346	1.10499e-09	3.69313e-07	ENSMUSG00000038178	215113	Slc43a2	protein_coding	11	75422520	75468401	703.496	1119.99	1025.61	690.974	406.094	307.716	380.204	374.772
55	ENSMUSG00000041653.6	441.629	-1.22727	0.201584	-6.0881	1.14261e-09	3.74942e-07	ENSMUSG00000041653	116939	Pnpla3	protein_coding	15	84052038	84071437	274.891	305.943	288.209	187.859	670.72	508.915	725.184	571.31
56	ENSMUSG00000026875.15	96.0103	-1.59274	0.263987	-6.03339	1.60551e-09	5.17434e-07	ENSMUSG00000026875	22029	Traf1	protein_coding	2	34831762	34851784	50.4901	39.7095	59.719	41.0266	130.649	130.188	196.836	119.464
57	ENSMUSG00000109767.2	67.9675	-2.40216	0.399562	-6.01197	1.83286e-09	5.76764e-07	ENSMUSG00000109767	NA	Gm45460	lncRNA	8	63069351	63087679	11.22	33.392	25.9648	15.1151	96.5305	91.1314	174.044	96.3423
58	ENSMUSG00000031770.17	2245.39	1.03244	0.171783	6.01015	1.85352e-09	5.76764e-07	ENSMUSG00000031770	64209	Herpud1	protein_coding	8	95113066	95122005	3165.17	2992.65	2584.36	3323.15	1236.59	1320.81	1433.79	1906.61
59	ENSMUSG00000059857.16	20.6061	-4.00896	0.670308	-5.98077	2.22081e-09	6.79341e-07	ENSMUSG00000059857	80883	Ntng1	protein_coding	3	109687356	110051327	0	6.31741	0.865492	2.15929	29.9577	34.3222	50.7629	40.4638
60	ENSMUSG00000032357.13	197.969	-0.951437	0.161329	-5.89751	3.69027e-09	1.11003e-06	ENSMUSG00000032357	26944	Tinag	protein_coding	9	76858975	76953076	127.908	139.886	149.73	122	277.109	240.255	232.059	294.807
61	ENSMUSG00000110266.2	240.741	1.62387	0.27609	5.88168	4.06127e-09	1.2016e-06	ENSMUSG00000110266	102635385	Gm32742	protein_coding	9	51041607	51076817	449.923	330.31	278.689	396.231	151.453	85.2138	151.253	82.8544
62	ENSMUSG00000040584.9	3070.96	-1.19098	0.202896	-5.86988	4.36113e-09	1.26951e-06	ENSMUSG00000040584	18671	Abcb1a	protein_coding	5	8710077	8798575	1780.62	1693.07	2456.27	1552.53	3973.56	3325.7	4559.34	5226.57
63	ENSMUSG00000056888.12	330.377	0.903417	0.154863	5.83365	5.42275e-09	1.55349e-06	ENSMUSG00000056888	73690	Glipr1	protein_coding	10	111821353	111838536	439.825	461.171	350.524	470.726	233.837	258.008	209.267	219.66
64	ENSMUSG00000047161.13	35.4169	-2.01349	0.347166	-5.7998	6.63954e-09	1.87235e-06	ENSMUSG00000047161	71367	Chst9	protein_coding	18	15584981	15893214	20.1961	11.7323	13.8479	10.7965	66.5727	62.7268	43.5111	53.9517
65	ENSMUSG00000020990.6	53.1679	-2.86112	0.493745	-5.79473	6.84323e-09	1.9001e-06	ENSMUSG00000020990	71091	Cdkl1	protein_coding	12	69793622	69838041	12.342	12.6348	21.6373	4.31859	50.7617	74.562	145.037	104.05
66	ENSMUSG00000026065.9	382.305	1.93841	0.336293	5.76406	8.21162e-09	2.24429e-06	ENSMUSG00000026065	110895	Slc9a4	protein_coding	1	40619241	40669885	676.568	728.307	585.073	436.178	138.138	102.967	110.85	280.356
67	ENSMUSG00000002885.15	386.564	0.812478	0.141016	5.76161	8.33152e-09	2.24429e-06	ENSMUSG00000002885	26364	Adgre5	protein_coding	8	84449880	84467955	411.775	555.03	465.635	537.664	280.438	282.862	279.714	279.393
68	ENSMUSG00000031980.11	1668.77	1.8327	0.31934	5.73902	9.52286e-09	2.52748e-06	ENSMUSG00000031980	11606	Agt	protein_coding	8	125283273	125296445	2549.19	2442.13	2027.85	3404.13	537.575	710.115	1236.96	442.211
69	ENSMUSG00000020774.10	578.973	-1.32937	0.231779	-5.73552	9.72124e-09	2.54274e-06	ENSMUSG00000020774	11484	Aspa	protein_coding	11	73195818	73220422	448.801	375.435	265.706	228.885	710.664	826.1	833.962	942.228
70	ENSMUSG00000005640.12	138.589	1.91655	0.335334	5.71535	1.09476e-08	2.82261e-06	ENSMUSG00000005640	23920	Insrr	protein_coding	3	87704258	87723408	270.403	270.746	189.543	145.752	51.5939	44.9739	94.274	41.4272
71	ENSMUSG00000113581.3	89.4506	2.16991	0.381029	5.69486	1.23477e-08	3.13874e-06	ENSMUSG00000113581	353504	Dio3os	lncRNA	12	110241818	110244609	236.743	87.5413	117.707	143.593	33.2864	31.9552	44.547	20.2319
72	ENSMUSG00000071042.13	997.128	-1.38894	0.244772	-5.67444	1.39139e-08	3.48776e-06	ENSMUSG00000071042	240168	Rasgrp3	protein_coding	17	75742891	75836049	724.814	583.909	524.488	371.399	1290.68	1155.12	1388.21	1938.41
73	ENSMUSG00000047155.14	124.906	-2.24129	0.397041	-5.64499	1.65186e-08	4.08395e-06	ENSMUSG00000047155	81906	Cyp4x1	protein_coding	4	114963520	114991478	20.1961	41.5144	80.4908	31.3098	228.012	143.206	244.491	210.026
74	ENSMUSG00000006777.8	188.858	2.12454	0.377802	5.62343	1.87203e-08	4.56573e-06	ENSMUSG00000006777	94179	Krt23	protein_coding	11	99368800	99383963	427.483	405.217	171.367	225.646	79.8873	48.5245	48.691	104.05
75	ENSMUSG00000031608.14	369.565	0.867086	0.154442	5.61431	1.97344e-08	4.74889e-06	ENSMUSG00000031608	108150	Galnt7	protein_coding	8	57976862	58106066	444.313	541.493	406.781	518.231	292.088	231.971	253.815	267.832
76	ENSMUSG00000026405.15	1678.2	-1.4655	0.261884	-5.59599	2.1937e-08	5.14179e-06	ENSMUSG00000026405	12269	C4bp	protein_coding	1	130562510	130589369	852.722	832.996	947.714	936.054	2633.78	1668.77	1779.81	3773.73
77	ENSMUSG00000038756.14	42.9223	2.18062	0.389555	5.59771	2.17198e-08	5.14179e-06	ENSMUSG00000038756	237930	Ttll6	protein_coding	11	96024612	96056277	92.0043	54.1493	52.795	83.1329	20.804	8.28467	19.6836	12.5245
78	ENSMUSG00000102269.2	137.75	1.89174	0.341322	5.5424	2.98359e-08	6.87733e-06	ENSMUSG00000102269	NA	Gm7357	processed_pseudogene	1	4593128	4596960	295.087	186.815	236.279	150.071	46.6009	34.3222	91.166	61.6591
79	ENSMUSG00000029672.17	445.169	-0.712634	0.128615	-5.54083	3.01036e-08	6.87733e-06	ENSMUSG00000029672	27999	Fam3c	protein_coding	6	22306519	22356242	336.601	361.897	307.25	343.328	526.757	603.597	591.543	490.382
80	ENSMUSG00000006642.4	341.356	-2.29449	0.417086	-5.50124	3.77129e-08	8.50802e-06	ENSMUSG00000006642	69852	Tcf23	protein_coding	5	31126006	31134362	178.398	73.1015	168.771	42.1062	502.624	411.866	693.069	660.908
81	ENSMUSG00000015189.13	1050.97	-0.902672	0.164971	-5.47169	4.45759e-08	9.93216e-06	ENSMUSG00000015189	213819	Casd1	protein_coding	6	4600839	4643355	718.082	849.241	792.791	568.974	1299.83	1183.52	1500.1	1495.23
82	ENSMUSG00000118522.2	95.1284	-1.39361	0.255461	-5.45527	4.88996e-08	1.07627e-05	ENSMUSG00000118522	102633301	Gm31160	protein_coding	5	137203645	137213788	68.4422	44.2219	61.45	35.6284	121.495	131.371	161.613	136.806
83	ENSMUSG00000024029.5	73.256	2.82615	0.519151	5.44378	5.21612e-08	1.13422e-05	ENSMUSG00000024029	21786	Tff3	protein_coding	17	31344280	31348620	49.3681	231.037	139.344	93.9293	14.9789	14.2023	11.3958	31.793
84	ENSMUSG00000048108.14	70.2313	-1.89204	0.348566	-5.42808	5.69647e-08	1.22393e-05	ENSMUSG00000048108	319776	Tmem72	protein_coding	6	116656024	116693874	17.952	39.7095	38.0817	22.6726	84.0481	93.4984	109.814	156.075
85	ENSMUSG00000044726.9	77.257	2.79415	0.518628	5.38757	7.14168e-08	1.51639e-05	ENSMUSG00000044726	239368	Erich5	protein_coding	15	34453451	34474038	74.0522	286.991	61.45	117.682	17.4753	14.2023	26.9354	19.2685
86	ENSMUSG00000030623.5	1108.28	-1.03856	0.193301	-5.37278	7.75337e-08	1.62713e-05	ENSMUSG00000030623	NA	Prss23os	lncRNA	7	89159215	89161081	591.296	721.088	732.206	858.32	1432.98	1512.54	1133.36	1884.46
87	ENSMUSG00000005320.10	401.293	1.40627	0.261875	5.36999	7.87405e-08	1.63346e-05	ENSMUSG00000005320	14186	Fgfr4	protein_coding	13	55300453	55316572	669.836	486.441	379.951	795.7	245.487	172.795	255.886	204.246
88	ENSMUSG00000086128.9	91.3205	2.4577	0.459092	5.35339	8.63222e-08	1.77039e-05	ENSMUSG00000086128	73588	St8sia3os	lncRNA	18	64290792	64466777	161.568	232.842	151.461	72.3364	21.6361	20.1199	17.6116	52.9883
89	ENSMUSG00000021591.9	382.175	-0.824592	0.15423	-5.34652	8.9659e-08	1.81816e-05	ENSMUSG00000021591	93692	Glrx	protein_coding	13	75987987	75998273	315.283	252.697	289.074	247.239	517.603	402.398	527.313	505.797
90	ENSMUSG00000039405.8	1659.12	-1.03284	0.194969	-5.29749	1.17407e-07	2.3544e-05	ENSMUSG00000039405	76453	Prss23	protein_coding	7	89156991	89176395	856.088	1125.4	1120.81	1254.55	2057.1	2533.93	1668.96	2656.16
91	ENSMUSG00000118672.1	730.664	-1.39796	0.264046	-5.2944	1.19408e-07	2.36822e-05	ENSMUSG00000118672	140474	Muc4	protein_coding	16	32555015	32602754	495.925	425.974	415.436	270.992	1323.13	649.755	1101.24	1162.85
92	ENSMUSG00000075592.11	603.339	-1.05597	0.199543	-5.29194	1.21026e-07	2.37421e-05	ENSMUSG00000075592	277154	Nynrin	protein_coding	14	56091467	56112193	270.403	397.095	489.003	410.266	897.068	688.811	833.962	840.105
93	ENSMUSG00000021559.15	783.057	0.880121	0.166743	5.27829	1.30392e-07	2.53044e-05	ENSMUSG00000021559	69635	Dapk1	protein_coding	13	60749761	60911005	920.043	1023.42	968.486	1146.59	592.497	674.609	446.506	492.309
94	ENSMUSG00000051379.13	1480.05	-1.42042	0.269805	-5.2646	1.40495e-07	2.6691e-05	ENSMUSG00000051379	71436	Flrt3	protein_coding	2	140492834	140513389	1031.12	898.878	535.74	755.753	2443.22	1350.4	2083.35	2741.9
95	ENSMUSG00000030560.18	1158.87	-0.590904	0.112218	-5.26567	1.39677e-07	2.6691e-05	ENSMUSG00000030560	13032	Ctsc	protein_coding	7	87927293	87960096	909.945	875.413	1062.82	849.683	1318.97	1390.64	1392.35	1471.15
96	ENSMUSG00000104535.2	397.798	-1.25318	0.238562	-5.25306	1.49592e-07	2.78333e-05	ENSMUSG00000104535	NA	Gm42686	TEC	5	8781661	8785768	230.011	218.402	303.788	187.859	488.477	400.031	649.558	704.262
97	ENSMUSG00000022885.17	390.286	1.37076	0.260929	5.25336	1.49347e-07	2.78333e-05	ENSMUSG00000022885	20440	St6gal1	protein_coding	16	23043490	23179100	610.37	569.47	361.776	710.408	269.62	254.458	183.368	162.818
98	ENSMUSG00000052180.16	28.0408	-2.20579	0.422362	-5.22251	1.76519e-07	3.25082e-05	ENSMUSG00000052180	97848	Serpinb6c	protein_coding	13	34063799	34089691	6.73202	9.02488	12.9824	10.7965	29.1256	63.9103	44.547	47.2077
99	ENSMUSG00000038545.14	1755.12	-0.993091	0.191501	-5.18582	2.15062e-07	3.92065e-05	ENSMUSG00000038545	66515	Cul7	protein_coding	17	46961263	46975290	978.387	1224.68	1473.07	1018.11	2151.96	1877.07	2525.71	2792
100	ENSMUSG00000037605.17	98.2876	1.77263	0.343174	5.16541	2.39907e-07	4.32983e-05	ENSMUSG00000037605	319387	Adgrl3	protein_coding	5	81167985	81972980	161.568	184.107	126.362	137.115	68.237	39.0563	20.7196	49.1346
101	ENSMUSG00000058258.16	136.735	-1.49259	0.28976	-5.15114	2.58904e-07	4.62644e-05	ENSMUSG00000058258	319554	Idi1	protein_coding	13	8935537	8942487	92.0043	62.2716	50.1986	83.1329	166.432	170.428	292.146	177.27
102	ENSMUSG00000026321.9	248.638	-1.3124	0.25504	-5.14584	2.6632e-07	4.71231e-05	ENSMUSG00000026321	21934	Tnfrsf11a	protein_coding	1	105708443	105775709	135.762	155.228	145.403	133.876	245.487	409.499	493.125	270.722
103	ENSMUSG00000026639.19	650.425	1.22548	0.238952	5.12858	2.91931e-07	5.11531e-05	ENSMUSG00000026639	16780	Lamb3	protein_coding	1	192890007	193026186	911.067	1207.53	721.821	805.417	458.52	282.862	332.549	483.638
104	ENSMUSG00000041293.6	55.0381	2.51567	0.491363	5.11978	3.059e-07	5.30855e-05	ENSMUSG00000041293	77596	Adgrf1	protein_coding	17	43581220	43635628	97.6143	131.763	62.3154	83.1329	26.6291	24.854	7.25184	6.74396
105	ENSMUSG00000035126.20	78.5618	1.06218	0.20791	5.10885	3.24122e-07	5.57119e-05	ENSMUSG00000035126	242584	Dnai4	protein_coding	4	102895262	102971752	104.346	109.201	96.0696	115.522	52.426	48.5245	59.0507	43.354
106	ENSMUSG00000024032.8	32.9545	2.4459	0.47916	5.10455	3.31587e-07	5.61162e-05	ENSMUSG00000024032	21784	Tff1	protein_coding	17	31380369	31384251	74.0522	64.0766	51.064	33.4691	4.99295	5.91762	16.5756	13.4879
107	ENSMUSG00000025075.15	1076.04	0.996089	0.195162	5.10392	3.32692e-07	5.61162e-05	ENSMUSG00000025075	226243	Habp2	protein_coding	19	56275569	56309254	1551.73	1505.35	1280.06	1398.14	781.397	473.41	793.559	824.69
108	ENSMUSG00000030246.13	951.625	-0.733952	0.14498	-5.06245	4.13904e-07	6.9168e-05	ENSMUSG00000030246	16832	Ldhb	protein_coding	6	142435975	142453683	658.616	636.254	825.68	738.479	1331.45	1013.1	1154.08	1255.34
109	ENSMUSG00000021054.7	955.3	-0.644197	0.127935	-5.03534	4.77011e-07	7.89825e-05	ENSMUSG00000021054	81535	Sgpp1	protein_coding	12	75761023	75782503	690.032	762.602	781.54	748.196	1218.28	963.389	1189.3	1289.06
110	ENSMUSG00000024175.3	18.7807	2.61188	0.518921	5.0333	4.82103e-07	7.91e-05	ENSMUSG00000024175	71840	Tekt4	protein_coding	17	25673589	25695576	43.7581	30.6846	19.9063	34.5487	4.99295	8.28467	5.17989	2.89027
111	ENSMUSG00000004771.13	1103.11	-0.821161	0.16326	-5.02978	4.91045e-07	7.98413e-05	ENSMUSG00000004771	53869	Rab11a	protein_coding	9	64622581	64645040	679.934	885.34	910.498	712.567	1289.85	1200.09	1569.51	1577.12
112	ENSMUSG00000053702.17	919.008	-1.29372	0.259408	-4.98719	6.12638e-07	9.75137e-05	ENSMUSG00000053702	74103	Nebl	protein_coding	2	17348720	17736275	435.337	669.646	616.231	408.107	1200.81	843.853	1647.2	1530.88
113	ENSMUSG00000037843.7	110.214	-1.9708	0.395379	-4.98458	6.20982e-07	9.75137e-05	ENSMUSG00000037843	277432	Vstm2l	protein_coding	2	157756573	157786639	51.6121	39.7095	45.0056	43.1859	188.9	62.7268	256.922	193.648
114	ENSMUSG00000040562.13	1433.84	-0.83174	0.166923	-4.98279	6.2675e-07	9.75137e-05	ENSMUSG00000040562	14863	Gstm2	protein_coding	3	107889018	107893769	923.409	888.95	1334.59	978.161	1620.21	1877.07	1821.25	2027.04
115	ENSMUSG00000006651.9	688.762	-1.22174	0.244919	-4.98831	6.09082e-07	9.75137e-05	ENSMUSG00000006651	11803	Aplp1	protein_coding	7	30134407	30144960	401.677	490.953	452.652	307.7	799.705	684.077	1299.12	1074.22
116	ENSMUSG00000030866.9	250.345	1.2074	0.242282	4.98345	6.24592e-07	9.75137e-05	ENSMUSG00000030866	26918	Ern2	protein_coding	7	121769116	121785430	440.947	253.599	345.331	358.443	134.81	114.802	155.397	199.429
117	ENSMUSG00000031591.15	973	-0.59362	0.119688	-4.95973	7.05911e-07	0.000108891	ENSMUSG00000031591	11886	Asah1	protein_coding	8	41793234	41827810	810.086	763.504	830.007	698.532	1152.54	1166.96	1046.34	1316.04
118	ENSMUSG00000035778.18	1527.95	-0.907989	0.183208	-4.95605	7.19421e-07	0.000110035	ENSMUSG00000035778	14594	Ggta1	protein_coding	2	35290191	35353243	1034.49	1233.7	1193.51	787.063	1974.71	1636.81	2269.83	2093.52
119	ENSMUSG00000010663.6	1929.54	-1.03038	0.208213	-4.94866	7.47251e-07	0.000113331	ENSMUSG00000010663	76267	Fads1	protein_coding	19	10160252	10174241	1148.93	1231.9	1108.7	1583.84	2092.88	2868.86	3332.74	2068.47
120	ENSMUSG00000044456.17	216.596	1.11454	0.226449	4.92181	8.57472e-07	0.000128964	ENSMUSG00000044456	217835	Rin3	protein_coding	12	102249307	102357114	278.257	338.433	198.198	370.319	123.992	147.941	138.821	136.806
121	ENSMUSG00000034109.16	993.151	0.713736	0.145248	4.91392	8.9275e-07	0.00013316	ENSMUSG00000034109	73124	Golim4	protein_coding	3	75782391	75864256	1463.09	1306.8	1049.84	1117.44	823.838	705.381	714.825	763.994
122	ENSMUSG00000053141.17	69.2356	1.71213	0.349856	4.89379	9.89103e-07	0.000146322	ENSMUSG00000053141	19281	Ptprt	protein_coding	2	161363910	162503067	109.956	148.91	80.4908	85.2921	44.1044	36.6893	17.6116	30.8295
123	ENSMUSG00000036473.17	376.499	-1.35879	0.278853	-4.87277	1.10042e-06	0.000161466	ENSMUSG00000036473	224617	Tbc1d24	protein_coding	17	24394405	24424536	203.083	137.178	276.958	227.806	474.331	364.525	695.141	632.969
124	ENSMUSG00000036820.13	251.707	-1.02083	0.209663	-4.8689	1.1222e-06	0.000163335	ENSMUSG00000036820	245847	Amdhd2	protein_coding	17	24374807	24382740	175.032	155.228	202.525	131.717	334.528	262.742	418.535	333.344
125	ENSMUSG00000086896.2	18.4482	-3.35634	0.689777	-4.86583	1.13975e-06	0.000164562	ENSMUSG00000086896	105244662	Cyp4x1os	lncRNA	4	114991029	114995061	0	7.2199	4.32746	1.07965	41.608	39.0563	18.6476	35.6466
126	ENSMUSG00000087431.2	31.0514	2.16742	0.449658	4.82016	1.43444e-06	0.000205467	ENSMUSG00000087431	NA	Gm16054	lncRNA	5	81939756	81946273	53.8561	46.9294	57.988	45.3452	21.6361	4.7341	8.28782	9.63423
127	ENSMUSG00000026721.17	1436.18	-0.882394	0.183271	-4.81469	1.47428e-06	0.000207873	ENSMUSG00000026721	29809	Rabgap1l	protein_coding	1	160046744	160620781	940.239	975.589	1320.74	803.258	1891.5	1574.09	1888.59	2095.44
128	ENSMUSG00000056313.6	511.217	0.666479	0.138414	4.81511	1.4712e-06	0.000207873	ENSMUSG00000056313	69068	Tcim	protein_coding	8	24927196	24929000	592.418	635.351	572.09	709.328	418.576	405.949	422.679	333.344
129	ENSMUSG00000030956.16	342.706	0.962802	0.200057	4.81264	1.48949e-06	0.000208389	ENSMUSG00000030956	77938	Fam53b	protein_coding	7	132313811	132415615	471.241	528.858	308.115	504.195	245.487	235.521	237.239	210.99
130	ENSMUSG00000030161.9	1808.74	-0.702159	0.146426	-4.79532	1.62419e-06	0.000225487	ENSMUSG00000030161	57436	Gabarapl1	protein_coding	6	129510123	129519309	1561.83	1319.44	1454.89	1172.5	2142.81	2041.58	2108.21	2668.68
131	ENSMUSG00000090105.3	23.3618	2.05709	0.429542	4.78903	1.67588e-06	0.000230887	ENSMUSG00000090105	NA	Gm15890	lncRNA	8	95105812	95113600	48.2461	26.1721	34.6197	42.1062	9.98591	4.7341	11.3958	9.63423
132	ENSMUSG00000000567.6	414.737	1.1243	0.234885	4.78659	1.69642e-06	0.000231947	ENSMUSG00000000567	20682	Sox9	protein_coding	11	112673050	112678586	626.078	617.301	426.688	605.682	317.885	183.446	321.153	219.66
133	ENSMUSG00000037860.16	311.545	-1.00363	0.209886	-4.78179	1.73741e-06	0.000235765	ENSMUSG00000037860	383619	Aim2	protein_coding	1	173178445	173293606	255.817	185.01	229.355	159.788	465.177	317.185	459.974	420.052
134	ENSMUSG00000032058.15	618.035	-0.517615	0.108822	-4.75653	1.96945e-06	0.000265258	ENSMUSG00000032058	73699	Ppp2r1b	protein_coding	9	50756601	50805529	506.023	549.615	487.272	491.24	768.915	655.672	728.292	757.25
135	ENSMUSG00000001763.15	146.995	0.958448	0.201655	4.75292	2.005e-06	0.000266075	ENSMUSG00000001763	232670	Tspan33	protein_coding	6	29694221	29718558	244.597	173.278	170.502	187.859	82.3838	105.334	110.85	101.159
136	ENSMUSG00000019966.19	379.969	-0.673833	0.141759	-4.75336	2.0006e-06	0.000266075	ENSMUSG00000019966	17311	Kitl	protein_coding	10	99851492	99936278	262.549	278.869	308.115	321.735	449.366	443.822	430.967	544.334
137	ENSMUSG00000092035.9	79.0484	-1.74718	0.367854	-4.74965	2.03772e-06	0.000268444	ENSMUSG00000092035	170676	Peg10	protein_coding	6	4747306	4760517	14.586	36.0995	53.6605	39.947	114.838	159.776	118.101	95.3789
138	ENSMUSG00000064147.8	61.1787	-2.11448	0.446411	-4.73663	2.17299e-06	0.000284189	ENSMUSG00000064147	442827	Rab44	protein_coding	17	29333119	29367954	16.83	24.3672	37.2162	12.9558	169.76	85.2138	62.1587	80.9275
139	ENSMUSG00000032667.18	806.03	-0.692911	0.146448	-4.73145	2.22926e-06	0.000289451	ENSMUSG00000032667	330260	Pon2	protein_coding	6	5264147	5298455	670.958	655.206	613.634	524.709	924.529	855.688	1075.34	1128.17
140	ENSMUSG00000066232.5	1983.31	-0.686834	0.145253	-4.72854	2.26135e-06	0.00029152	ENSMUSG00000066232	233726	Ipo7	protein_coding	7	109617481	109655816	1432.8	1555.89	1765.6	1324.73	2434.07	2040.4	2651.07	2661.94
141	ENSMUSG00000068452.9	411.256	1.84727	0.393114	4.69907	2.61348e-06	0.000332169	ENSMUSG00000068452	214593	Duox2	protein_coding	2	122109728	122128930	516.121	949.417	804.042	305.54	233.837	99.416	139.857	241.819
142	ENSMUSG00000048706.4	806.494	1.28313	0.272989	4.70031	2.59764e-06	0.000332169	ENSMUSG00000048706	52829	Lurap1l	protein_coding	4	80828883	80873865	1295.91	1403.37	836.931	1037.54	443.541	280.495	508.665	645.493
143	ENSMUSG00000031442.22	429.026	0.930192	0.198026	4.69732	2.63594e-06	0.000332681	ENSMUSG00000031442	17207	Mcf2l	protein_coding	8	12923806	13070905	518.365	623.619	624.02	485.841	325.374	209.484	289.038	356.466
144	ENSMUSG00000047638.16	340.371	0.744687	0.15873	4.69153	2.71174e-06	0.000339871	ENSMUSG00000047638	20186	Nr1h4	protein_coding	10	89290096	89369447	489.193	388.972	414.571	412.425	215.529	260.375	240.347	301.551
145	ENSMUSG00000031402.13	588.288	-0.599838	0.128585	-4.66492	3.08731e-06	0.000384275	ENSMUSG00000031402	17524	Mpp1	protein_coding	X	74153339	74174622	465.631	412.437	548.722	443.735	703.174	671.058	715.861	745.689
146	ENSMUSG00000039697.17	358.643	-0.968998	0.209892	-4.61666	3.8996e-06	0.000482055	ENSMUSG00000039697	211329	Ncoa7	protein_coding	10	30504995	30679322	199.717	236.452	264.841	268.832	421.073	372.81	638.162	467.26
147	ENSMUSG00000116542.2	136.646	-1.55144	0.336202	-4.61462	3.93813e-06	0.000483506	ENSMUSG00000116542	100047671	Cd200l2	protein_coding	16	45332154	45352413	79.6622	63.1741	74.4323	60.4603	95.6983	269.844	261.066	188.831
148	ENSMUSG00000015405.16	81.4849	2.0338	0.441475	4.60682	4.08866e-06	0.000498595	ENSMUSG00000015405	70008	Ace2	protein_coding	X	162922328	162971416	80.7842	138.081	195.601	109.044	27.4613	46.1574	11.3958	43.354
149	ENSMUSG00000011034.7	1263.71	-0.96634	0.209882	-4.6042	4.14051e-06	0.000501529	ENSMUSG00000011034	20537	Slc5a1	protein_coding	5	33261563	33320214	598.028	860.071	1128.6	834.567	1782.48	1819.08	1348.84	1738.01
150	ENSMUSG00000009378.5	138.221	1.43338	0.311603	4.60004	4.22413e-06	0.000508248	ENSMUSG00000009378	240638	Slc16a12	protein_coding	19	34645803	34724689	241.231	213.89	107.321	245.08	94.034	75.7456	73.5544	54.9151
151	ENSMUSG00000043592.16	140.976	1.26045	0.27428	4.59546	4.31793e-06	0.000516093	ENSMUSG00000043592	76589	Unc5cl	protein_coding	17	48761929	48846742	253.573	212.987	175.695	154.39	105.684	55.6256	100.49	69.3664
152	ENSMUSG00000020182.17	400.812	-0.672425	0.146368	-4.59407	4.34692e-06	0.000516139	ENSMUSG00000020182	13195	Ddc	protein_coding	11	11764101	11848144	350.065	259.014	324.56	303.381	475.995	449.739	555.284	488.455
153	ENSMUSG00000032883.16	437.268	-0.851193	0.18559	-4.58642	4.50915e-06	0.000531903	ENSMUSG00000032883	74205	Acsl3	protein_coding	1	78635542	78685460	371.383	263.526	335.811	277.469	561.707	458.024	686.853	543.371
154	ENSMUSG00000032740.18	236.022	-1.30125	0.283923	-4.58311	4.58114e-06	0.000536886	ENSMUSG00000032740	108686	Ccdc88a	protein_coding	11	29323658	29460808	88.6382	101.079	183.484	171.664	382.793	253.274	386.42	320.82
155	ENSMUSG00000104441.2	20.8643	1.84712	0.403766	4.57473	4.76823e-06	0.000555207	ENSMUSG00000104441	102639500	Gm35801	lncRNA	1	40611348	40619822	38.1481	30.6846	32.8887	29.1505	9.98591	5.91762	12.4317	7.70738
156	ENSMUSG00000022952.18	73.1676	1.26239	0.276065	4.57279	4.81271e-06	0.000556793	ENSMUSG00000022952	12394	Runx1	protein_coding	16	92398354	92623037	69.5642	121.836	115.976	104.726	35.7828	55.6256	40.4031	41.4272
157	ENSMUSG00000025466.20	203.071	-0.760156	0.166396	-4.56835	4.91582e-06	0.0005651	ENSMUSG00000025466	69064	Fuom	protein_coding	7	139676683	139682354	162.69	118.226	167.906	154.39	239.662	260.375	276.606	244.709
158	ENSMUSG00000038648.6	4432.97	-1.00706	0.221038	-4.55604	5.21277e-06	0.000591699	ENSMUSG00000038648	208647	Creb3l2	protein_coding	6	37304190	37419081	2544.7	3284.15	3806.44	2146.34	5419.85	4626.4	6913.08	6722.77
159	ENSMUSG00000037716.16	20.0957	-2.73225	0.59968	-4.55619	5.2091e-06	0.000591699	ENSMUSG00000037716	382077	Ccdc33	protein_coding	9	57935960	58026106	3.36601	4.51244	8.65492	4.31859	65.7406	28.4046	20.7196	25.049
160	ENSMUSG00000068762.12	133.89	-1.66002	0.364667	-4.55215	5.30998e-06	0.000598966	ENSMUSG00000068762	14867	Gstm6	protein_coding	3	107846163	107851065	51.6121	46.0269	96.9351	62.6196	203.879	114.802	317.009	178.233
161	ENSMUSG00000023367.15	3075.25	-0.610314	0.134625	-4.53343	5.80333e-06	0.00065055	ENSMUSG00000023367	66058	Tmem176a	protein_coding	6	48817853	48824005	2272.06	2629.85	2493.48	2341.76	3699.78	3027.46	4258.9	3878.74
162	ENSMUSG00000021792.16	1044.32	-1.0714	0.236402	-4.53211	5.83962e-06	0.000650577	ENSMUSG00000021792	70564	Prxl2a	protein_coding	14	40715697	40735745	828.038	646.181	681.142	538.744	1297.34	968.123	1951.78	1443.21
163	ENSMUSG00000027035.11	1170.69	-0.784427	0.173254	-4.52762	5.96514e-06	0.000660484	ENSMUSG00000027035	241447	Cers6	protein_coding	2	68691785	68944626	1032.24	858.266	866.358	683.417	1287.35	1306.61	1702.11	1629.15
164	ENSMUSG00000038702.7	233.295	-1.01613	0.22464	-4.52337	6.08636e-06	0.000669796	ENSMUSG00000038702	319901	Dsel	protein_coding	1	111786432	111792648	93.1263	192.23	167.04	164.106	324.542	310.083	310.793	304.442
165	ENSMUSG00000027447.7	5010.27	-0.765526	0.169397	-4.51913	6.20943e-06	0.000679199	ENSMUSG00000027447	13010	Cst3	protein_coding	2	148713642	148717612	2857.74	4467.31	4211.49	3306.96	6504.16	6839.59	5729.99	6164.94
166	ENSMUSG00000029245.17	28.5779	-2.13262	0.472551	-4.51299	6.39186e-06	0.00069078	ENSMUSG00000029245	13839	Epha5	protein_coding	5	84202620	84565241	13.464	15.3423	11.2514	2.15929	44.1044	40.2398	40.4031	61.6591
167	ENSMUSG00000056812.15	199.525	2.30863	0.511522	4.51326	6.38401e-06	0.00069078	ENSMUSG00000056812	20451	St8sia3	protein_coding	18	64387430	64412682	352.309	583.007	291.671	101.487	67.4049	28.4046	61.1227	110.794
168	ENSMUSG00000046159.17	642.689	-0.931429	0.206605	-4.50827	6.53599e-06	0.000702152	ENSMUSG00000046159	12671	Chrm3	protein_coding	13	9925522	10410883	442.069	514.418	458.711	353.045	741.454	648.571	887.833	1095.41
169	ENSMUSG00000045662.18	67.4346	-2.21294	0.491921	-4.49856	6.84149e-06	0.000729904	ENSMUSG00000045662	66715	Henmt1	protein_coding	3	108847375	108868090	10.098	45.1244	22.5028	17.2744	55.7547	169.244	121.209	98.2691
170	ENSMUSG00000091144.3	116.707	2.70789	0.602085	4.49752	6.87521e-06	0.000729904	ENSMUSG00000091144	628705	Phf11c	protein_coding	14	59618282	59632830	263.671	54.1493	70.9704	421.062	39.9436	36.6893	26.9354	20.2319
171	ENSMUSG00000033107.7	154.958	-0.992477	0.221191	-4.48697	7.22441e-06	0.000762492	ENSMUSG00000033107	67664	Rnf125	protein_coding	18	21077682	21116919	114.444	119.128	78.7598	102.567	161.439	196.465	214.447	252.417
172	ENSMUSG00000027955.17	113.328	-1.43118	0.320103	-4.47099	7.7858e-06	0.000810936	ENSMUSG00000027955	68659	Gask1b	protein_coding	3	79791840	79853587	29.1721	59.5642	62.3154	93.9293	138.138	179.896	174.044	169.562
173	ENSMUSG00000015711.9	340.442	-0.747224	0.16716	-4.4701	7.8182e-06	0.000810936	ENSMUSG00000015711	229589	Prune1	protein_coding	3	95160985	95189387	214.303	280.674	268.303	252.637	372.807	373.994	499.341	461.48
174	ENSMUSG00000071424.11	9.4998	-3.852	0.861648	-4.47051	7.80349e-06	0.000810936	ENSMUSG00000071424	14804	Grid2	protein_coding	6	63232860	64681307	0	0.902488	0.865492	3.23894	16.6432	10.6517	18.6476	25.049
175	ENSMUSG00000039954.10	36.7186	2.66594	0.598185	4.45671	8.32272e-06	0.000858334	ENSMUSG00000039954	269019	Stk32a	protein_coding	18	43340648	43451747	103.224	82.1264	22.5028	46.4248	14.1467	2.36705	11.3958	11.5611
176	ENSMUSG00000091709.2	25.2306	-3.91376	0.878525	-4.45493	8.39224e-06	0.000860586	ENSMUSG00000091709	NA	Gm17189	lncRNA	15	74655914	74672489	0	4.51244	2.59648	5.39824	94.8661	5.91762	53.8708	34.6832
177	ENSMUSG00000018623.10	108.721	-2.12721	0.478256	-4.44785	8.67348e-06	0.000879947	ENSMUSG00000018623	17393	Mmp7	protein_coding	9	7692091	7699586	35.9041	28.8796	51.9295	45.3452	134.81	73.3785	130.533	368.991
178	ENSMUSG00000021986.10	45.9283	1.53947	0.346125	4.44772	8.67855e-06	0.000879947	ENSMUSG00000021986	72125	Amer2	protein_coding	14	60610708	60625646	60.5882	59.5642	99.5316	53.9824	29.1256	20.1199	16.5756	27.9393
179	ENSMUSG00000086010.10	51.3648	1.45091	0.326712	4.44094	8.95685e-06	0.000903091	ENSMUSG00000086010	102631757	Gm15318	lncRNA	17	31371726	31382035	103.224	81.2239	61.45	55.062	21.6361	22.487	32.1153	33.7198
180	ENSMUSG00000089774.3	322.966	-1.22983	0.27733	-4.43454	9.22696e-06	0.000925156	ENSMUSG00000089774	53881	Slc5a3	protein_coding	16	91855210	91884361	249.085	103.786	177.426	242.921	405.262	516.017	398.851	490.382
181	ENSMUSG00000027210.21	376.316	0.872504	0.197429	4.41934	9.90045e-06	0.000987201	ENSMUSG00000027210	17536	Meis2	protein_coding	2	115693545	115896320	421.873	656.108	443.132	425.381	259.634	281.679	227.915	294.807
182	ENSMUSG00000073293.5	48.7319	-1.66546	0.377246	-4.41477	1.01117e-05	0.00100272	ENSMUSG00000073293	102954	Nudt10	protein_coding	X	6080750	6085069	10.098	33.392	28.5612	20.5133	54.9225	85.2138	70.4465	86.7081
183	ENSMUSG00000030935.16	1460.16	-1.65645	0.376087	-4.40443	1.06063e-05	0.00104602	ENSMUSG00000030935	20216	Acsm3	protein_coding	7	119360146	119386736	727.058	595.642	1085.33	404.868	2736.97	969.306	2931.82	2230.32
184	ENSMUSG00000025813.15	289.788	-1.26508	0.287367	-4.40231	1.07103e-05	0.00105054	ENSMUSG00000025813	26557	Homer2	protein_coding	7	81250229	81357275	234.499	114.616	150.596	182.46	348.675	316.001	376.06	595.395
185	ENSMUSG00000001435.16	2791.1	1.2867	0.292416	4.40025	1.08127e-05	0.00105485	ENSMUSG00000001435	12822	Col18a1	protein_coding	10	76888012	77002382	4127.85	3052.21	2563.59	6093.53	1358.92	1765.82	2114.43	1252.45
186	ENSMUSG00000037390.14	3735.36	-0.728359	0.165696	-4.39576	1.10388e-05	0.00106671	ENSMUSG00000037390	666339	Muc3	protein_coding	5	137163770	137202830	2706.27	3628	2501.27	2411.93	4902.25	4595.63	4064.14	5073.39
187	ENSMUSG00000056973.7	755.563	1.54788	0.352152	4.39549	1.10524e-05	0.00106671	ENSMUSG00000056973	104158	Ces1d	protein_coding	8	93892696	93924466	1357.62	793.287	689.797	1662.66	238.83	564.541	437.183	300.588
188	ENSMUSG00000031803.9	50.4825	1.15097	0.263216	4.37272	1.22707e-05	0.00117798	ENSMUSG00000031803	72297	B3gnt3	protein_coding	8	72143400	72154433	58.3442	77.6139	72.7014	69.0974	29.9577	37.8728	34.1873	24.0856
189	ENSMUSG00000041773.9	287.428	0.927718	0.212384	4.36812	1.25319e-05	0.0011967	ENSMUSG00000041773	13803	Enc1	protein_coding	13	97377613	97389542	393.823	386.265	288.209	440.496	252.144	152.675	198.908	186.904
190	ENSMUSG00000048899.9	44.0482	-2.41062	0.552885	-4.36007	1.30018e-05	0.00123503	ENSMUSG00000048899	194237	Rimkla	protein_coding	4	119322480	119349825	2.24401	13.5373	28.5612	10.7965	73.23	48.5245	98.4179	77.0738
191	ENSMUSG00000070368.10	85.5387	-1.77832	0.408112	-4.35742	1.31603e-05	0.00124246	ENSMUSG00000070368	246691	Prok1	protein_coding	3	107140113	107147023	53.8561	18.9522	44.1401	37.7877	162.271	195.282	90.1301	81.8909
192	ENSMUSG00000022353.11	1006.22	0.529202	0.121475	4.35647	1.32177e-05	0.00124246	ENSMUSG00000022353	211401	Mtss1	protein_coding	15	58813083	58953854	1285.82	1101.03	1132.06	1235.12	769.747	932.617	850.538	742.799
193	ENSMUSG00000021702.8	96.4442	-1.59594	0.367071	-4.34777	1.37527e-05	0.00128605	ENSMUSG00000021702	21828	Thbs4	protein_coding	13	92888098	92931326	40.3921	61.3692	51.9295	37.7877	126.488	73.3785	228.951	151.257
194	ENSMUSG00000073295.5	113.346	-0.956696	0.2201	-4.34664	1.38239e-05	0.00128605	ENSMUSG00000073295	58242	Nudt11	protein_coding	X	5959507	5967164	69.5642	89.3463	94.3387	53.9824	155.614	157.409	142.965	143.55
195	ENSMUSG00000059810.19	510	-0.74431	0.171296	-4.34517	1.39169e-05	0.00128806	ENSMUSG00000059810	50780	Rgs3	protein_coding	4	62478084	62622238	337.723	379.045	456.98	350.885	636.602	504.181	705.501	709.079
196	ENSMUSG00000060586.12	35.1821	-3.4065	0.784938	-4.33983	1.4259e-05	0.00131299	ENSMUSG00000060586	14969	H2-Eb1	protein_coding	17	34524841	34535648	1.122	6.31741	12.1169	4.31859	79.0551	115.985	53.8708	8.67081
197	ENSMUSG00000039543.17	25.8559	1.74902	0.403169	4.33818	1.4367e-05	0.00131623	ENSMUSG00000039543	76670	Cfap70	protein_coding	14	20444261	20502294	47.1241	44.2219	41.5436	26.9912	14.9789	8.28467	8.28782	15.4148
198	ENSMUSG00000047554.15	335.88	-0.886705	0.204914	-4.32722	1.51006e-05	0.00137644	ENSMUSG00000047554	233724	Tmem41b	protein_coding	7	109571394	109586136	219.913	243.672	290.805	187.859	363.654	369.26	499.341	512.541
199	ENSMUSG00000118376.2	32.1277	2.40016	0.554883	4.32553	1.52166e-05	0.00138004	ENSMUSG00000118376	100503565	Gm9926	lncRNA	18	66637249	66644816	109.956	43.3194	32.8887	30.2301	13.3145	7.10115	13.4677	6.74396
200	ENSMUSG00000028211.12	766.559	1.33637	0.309099	4.32343	1.53625e-05	0.00138598	ENSMUSG00000028211	60599	Trp53inp1	protein_coding	4	11156431	11174379	961.557	912.415	742.592	1776.02	415.247	543.238	496.233	285.173
201	ENSMUSG00000025020.12	335.627	-1.64681	0.380997	-4.32238	1.54356e-05	0.00138598	ENSMUSG00000025020	20562	Slit1	protein_coding	19	41588696	41732104	133.518	215.695	205.122	95.009	440.212	246.173	804.955	544.334
202	ENSMUSG00000027378.17	153.052	0.751575	0.173984	4.31979	1.56178e-05	0.00139539	ENSMUSG00000027378	53885	Nphp1	protein_coding	2	127582652	127630817	197.473	207.572	195.601	167.345	105.684	99.416	135.713	115.611
203	ENSMUSG00000003623.5	2433.52	-0.674075	0.156403	-4.30987	1.63348e-05	0.00145227	ENSMUSG00000003623	74114	Crot	protein_coding	5	9016033	9047324	1759.3	1818.51	1718.87	2204.64	2684.55	2542.21	3163.88	3576.23
204	ENSMUSG00000042268.11	177.549	2.08923	0.484937	4.30825	1.64549e-05	0.00145578	ENSMUSG00000042268	320718	Slc26a9	protein_coding	1	131671760	131699242	355.675	361.897	328.022	104.726	49.9295	24.854	92.202	103.086
205	ENSMUSG00000020629.13	2086.96	-0.848559	0.197192	-4.30322	1.68335e-05	0.00148201	ENSMUSG00000020629	104923	Adi1	protein_coding	12	28725230	28732174	1500.12	2002.62	1389.12	1068.85	2862.63	2563.51	2454.23	2854.62
206	ENSMUSG00000033276.19	101.946	0.885836	0.205961	4.301	1.70032e-05	0.00148968	ENSMUSG00000033276	269209	Stk36	protein_coding	1	74640604	74676053	135.762	147.105	128.958	116.602	73.23	88.7643	67.3385	57.8054
207	ENSMUSG00000049404.8	31.1281	3.07252	0.716165	4.29024	1.78478e-05	0.00155612	ENSMUSG00000049404	109222	Rarres1	protein_coding	3	67386305	67422856	81.9062	30.6846	8.65492	101.487	7.48943	4.7341	8.28782	5.78054
208	ENSMUSG00000021025.9	398.23	0.690984	0.16135	4.28251	1.84793e-05	0.00160343	ENSMUSG00000021025	18035	Nfkbia	protein_coding	12	55536195	55539432	446.557	490.051	417.167	614.319	325.374	294.698	307.685	289.99
209	ENSMUSG00000044365.16	33.2868	1.86917	0.436852	4.27874	1.87953e-05	0.00162305	ENSMUSG00000044365	319478	Cxxc4	protein_coding	3	133942245	133967922	47.1241	74.004	28.5612	59.3806	17.4753	18.9364	8.28782	12.5245
210	ENSMUSG00000021587.6	55.2063	-1.84082	0.43058	-4.27522	1.90947e-05	0.00164105	ENSMUSG00000021587	18548	Pcsk1	protein_coding	13	75237945	75282980	10.098	33.392	22.5028	30.2301	99.0269	42.6069	103.598	100.196
211	ENSMUSG00000031441.16	1235.19	0.476452	0.111695	4.26565	1.99321e-05	0.0017049	ENSMUSG00000031441	50770	Atp11a	protein_coding	8	12807014	12918728	1327.33	1576.65	1434.12	1412.18	1142.55	931.434	1037.01	1020.26
212	ENSMUSG00000030605.16	966.911	0.563676	0.132353	4.25889	2.05448e-05	0.00174903	ENSMUSG00000030605	17304	Mfge8	protein_coding	7	78783516	78798808	1227.47	1186.77	991.854	1209.21	838.816	761.006	672.35	847.812
213	ENSMUSG00000024743.17	168.653	1.61074	0.378645	4.25396	2.1002e-05	0.00177955	ENSMUSG00000024743	54525	Syt7	protein_coding	19	10366454	10430544	103.224	335.725	231.952	345.487	84.0481	67.4609	112.922	68.403
214	ENSMUSG00000031833.11	437.019	0.578817	0.13611	4.25258	2.11321e-05	0.00178221	ENSMUSG00000031833	546071	Mast3	protein_coding	8	71230761	71257698	549.782	495.466	505.447	544.142	371.975	333.754	398.851	296.734
215	ENSMUSG00000027377.3	226.315	-0.554621	0.130916	-4.23647	2.2706e-05	0.00190603	ENSMUSG00000027377	228576	Mall	protein_coding	2	127546306	127571852	188.497	191.327	166.175	187.859	262.13	267.477	258.994	288.063
216	ENSMUSG00000030929.18	790.89	-1.4182	0.335089	-4.23231	2.31305e-05	0.00193268	ENSMUSG00000030929	71151	Eri2	protein_coding	7	119367902	119393281	385.969	434.999	624.02	277.469	1422.16	563.358	1452.44	1166.71
217	ENSMUSG00000041313.15	1450.45	-1.03019	0.24396	-4.22279	2.413e-05	0.0020069	ENSMUSG00000041313	11987	Slc7a1	protein_coding	5	148264220	148336714	720.326	1318.53	863.761	911.222	2017.99	1389.46	1853.36	2528.99
218	ENSMUSG00000030306.15	578.66	-1.00467	0.238754	-4.20796	2.5769e-05	0.00213339	ENSMUSG00000030306	387314	Tmtc1	protein_coding	6	148133928	148345887	289.477	322.188	586.804	340.089	804.698	843.853	741.76	700.408
219	ENSMUSG00000089789.2	20.4234	-2.951	0.701671	-4.20568	2.60296e-05	0.00214513	ENSMUSG00000089789	107605	Rdh1	protein_coding	10	127595590	127604166	0	7.2199	7.78943	3.23894	23.3005	23.6705	67.3385	30.8295
220	ENSMUSG00000107728.2	75.4427	1.07841	0.256681	4.20138	2.65289e-05	0.00216649	ENSMUSG00000107728	NA	Gm38910	lncRNA	6	134582197	134584644	100.98	115.518	83.0873	110.124	38.2793	40.2398	50.7629	64.5493
221	ENSMUSG00000090622.2	45.0961	1.58983	0.378399	4.20147	2.65185e-05	0.00216649	ENSMUSG00000090622	320700	A930033H14Rik	lncRNA	10	69045592	69048928	63.9542	35.197	73.5668	98.2479	20.804	21.3034	20.7196	26.9758
222	ENSMUSG00000026531.5	8.1929	5.74991	1.37206	4.1907	2.781e-05	0.00226088	ENSMUSG00000026531	66289	Mptx1	protein_coding	1	174158084	174160439	2.24401	30.6846	19.9063	11.8761	0.832159	0	0	0
223	ENSMUSG00000044968.17	368.05	-0.673537	0.160852	-4.1873	2.8229e-05	0.00228465	ENSMUSG00000044968	242864	Napepld	protein_coding	5	21867899	21906394	290.599	327.603	298.595	217.009	448.534	452.106	419.571	490.382
224	ENSMUSG00000110587.2	75.3591	-1.22496	0.293018	-4.18049	2.90887e-05	0.00234372	ENSMUSG00000110587	NA	Gm7344	processed_pseudogene	9	3187110	3188331	50.4901	40.6119	59.719	29.1505	75.7265	118.352	117.065	111.757
225	ENSMUSG00000072618.4	96.1034	-1.59182	0.380993	-4.17808	2.93979e-05	0.0023581	ENSMUSG00000072618	100038735	Gm10384	lncRNA	15	36870744	36880121	22.4401	81.2239	45.0056	42.1062	109.845	127.821	196.836	143.55
226	ENSMUSG00000032841.16	73.4908	1.32972	0.318643	4.17307	3.00529e-05	0.00239998	ENSMUSG00000032841	72446	Prr5l	protein_coding	2	101544630	101713372	103.224	129.958	89.1457	98.2479	50.7617	54.4421	20.7196	41.4272
227	ENSMUSG00000019850.12	476.222	-0.829789	0.199025	-4.16928	3.0556e-05	0.00242399	ENSMUSG00000019850	21929	Tnfaip3	protein_coding	10	18876658	18891405	374.749	339.335	356.583	301.222	589.169	459.207	815.314	574.2
228	ENSMUSG00000109715.3	53.1046	1.82275	0.437236	4.16879	3.06222e-05	0.00242399	ENSMUSG00000109715	NA	Gm45606	lncRNA	11	75421102	75423897	57.2222	100.176	115.976	58.301	28.2934	8.28467	23.8275	32.7564
229	ENSMUSG00000086061.8	25.7912	1.5034	0.361677	4.15674	3.22826e-05	0.0025332	ENSMUSG00000086061	NA	Gm13075	lncRNA	4	141126140	141138502	39.2701	43.3194	37.2162	32.3894	11.6502	14.2023	18.6476	9.63423
230	ENSMUSG00000029260.16	6415.04	-0.594422	0.142973	-4.15759	3.21618e-05	0.0025332	ENSMUSG00000029260	100727	Ugt2b34	protein_coding	5	87037626	87054796	5434.98	5512.39	4962.73	4537.76	7677.5	6916.52	6884.07	9394.34
231	ENSMUSG00000040505.14	250.452	1.54031	0.371335	4.14803	3.35342e-05	0.00262002	ENSMUSG00000040505	27409	Abcg5	protein_coding	17	84965662	84990439	475.729	259.916	270.899	483.682	71.5657	188.18	168.864	84.7812
232	ENSMUSG00000021109.14	1023.31	-0.545395	0.132061	-4.12986	3.62989e-05	0.0028238	ENSMUSG00000021109	15251	Hif1a	protein_coding	12	73948149	73994304	747.254	847.436	867.223	866.957	1261.55	1104.23	1079.49	1412.38
233	ENSMUSG00000070643.12	477.1	-0.95868	0.232614	-4.12134	3.76679e-05	0.00291772	ENSMUSG00000070643	20668	Sox13	protein_coding	1	133310041	133352115	348.943	322.188	310.712	315.257	539.239	405.949	801.847	772.665
234	ENSMUSG00000090191.2	107.19	-1.22429	0.297428	-4.11624	3.85111e-05	0.00297029	ENSMUSG00000090191	320626	9230105E05Rik	lncRNA	10	120225428	120228698	56.1002	61.3692	95.2042	43.1859	118.167	197.649	147.109	138.733
235	ENSMUSG00000006216.11	56.6562	1.58432	0.385014	4.11495	3.87256e-05	0.00297412	ENSMUSG00000006216	56365	Clcnkb	protein_coding	4	141131664	141143325	75.1742	128.153	86.5492	49.6638	24.9648	26.0375	42.4751	20.2319
236	ENSMUSG00000063334.17	435.179	0.533578	0.129978	4.10513	4.04095e-05	0.0030903	ENSMUSG00000063334	52705	Krr1	protein_coding	10	111808569	111824337	584.564	526.15	467.366	480.443	324.542	379.911	367.772	350.686
237	ENSMUSG00000039217.14	237.943	-0.853014	0.208604	-4.08916	4.32943e-05	0.00329694	ENSMUSG00000039217	16173	Il18	protein_coding	9	50466127	50493140	162.69	183.205	188.677	142.513	213.865	336.121	346.017	330.454
238	ENSMUSG00000029832.17	130.095	-0.861423	0.210718	-4.08804	4.35039e-05	0.00329899	ENSMUSG00000029832	18025	Nfe2l3	protein_coding	6	51409650	51435748	70.6862	103.786	106.456	87.4514	153.117	160.959	205.124	153.184
239	ENSMUSG00000037738.12	142.029	1.00736	0.246481	4.08697	4.3704e-05	0.00330029	ENSMUSG00000037738	330721	Nek5	protein_coding	8	22563632	22615069	160.446	266.234	190.408	141.434	94.034	81.6632	105.67	96.3423
240	ENSMUSG00000027765.7	73.8751	-1.21661	0.297921	-4.08366	4.43326e-05	0.00333381	ENSMUSG00000027765	18441	P2ry1	protein_coding	3	60910216	60916403	49.3681	27.9771	46.7366	53.9824	73.23	99.416	129.497	110.794
241	ENSMUSG00000060519.12	158.802	-0.777194	0.19083	-4.07271	4.64694e-05	0.00348	ENSMUSG00000060519	30935	Tor3a	protein_coding	1	156481187	156501926	104.346	123.641	115.11	124.159	155.614	217.768	235.167	194.611
242	ENSMUSG00000042686.6	51.6409	-1.23754	0.304091	-4.06963	4.70871e-05	0.00350358	ENSMUSG00000042686	57339	Jph1	protein_coding	1	17034784	17168113	20.1961	25.2697	40.6781	36.708	86.5446	67.4609	61.1227	75.147
243	ENSMUSG00000036181.3	519.512	-0.859722	0.211275	-4.06921	4.71725e-05	0.00350358	ENSMUSG00000036181	50708	H1f2	protein_coding	13	23922791	23924350	293.965	437.706	456.114	287.186	691.524	765.74	678.565	545.297
244	ENSMUSG00000097675.4	563.293	-0.682755	0.167897	-4.06652	4.77197e-05	0.00351528	ENSMUSG00000097675	NA	1700101I11Rik	lncRNA	6	129508910	129510780	485.827	433.194	426.688	384.354	635.77	659.223	598.795	882.495
245	ENSMUSG00000060591.10	331.554	-0.766202	0.188415	-4.06656	4.77127e-05	0.00351528	ENSMUSG00000060591	80876	Ifitm2	protein_coding	7	140534750	140535900	279.379	246.379	201.66	254.797	326.206	448.556	501.413	394.04
246	ENSMUSG00000037465.11	487.081	0.667177	0.164231	4.06244	4.85623e-05	0.00356281	ENSMUSG00000037465	21847	Klf10	protein_coding	15	38291707	38300950	527.341	636.254	636.137	591.647	456.023	355.057	392.636	301.551
247	ENSMUSG00000032398.8	161.814	-0.672395	0.16567	-4.05863	4.93613e-05	0.00360678	ENSMUSG00000032398	330959	Snapc5	protein_coding	9	64086556	64090414	125.664	129.958	128.958	113.363	172.257	233.154	192.692	198.465
248	ENSMUSG00000024774.17	82.0264	-1.43754	0.354459	-4.05558	5.00106e-05	0.00363948	ENSMUSG00000024774	52024	Ankrd22	protein_coding	19	34098869	34143453	69.5642	39.7095	38.0817	30.2301	125.656	72.195	116.029	164.745
249	ENSMUSG00000027597.16	678.106	1.19299	0.295124	4.04235	5.29184e-05	0.00383563	ENSMUSG00000027597	269378	Ahcy	protein_coding	2	154901230	154916417	1045.71	775.237	584.207	1370.07	580.847	377.544	336.693	354.54
250	ENSMUSG00000022351.15	435.121	-1.43239	0.354496	-4.04064	5.33058e-05	0.00384825	ENSMUSG00000022351	20775	Sqle	protein_coding	15	59186926	59203041	270.403	168.765	172.233	330.372	507.617	389.38	1080.52	561.676
251	ENSMUSG00000026166.15	17.9492	-2.51513	0.622824	-4.03827	5.38468e-05	0.00385646	ENSMUSG00000026166	20297	Ccl20	protein_coding	1	83094487	83096888	7.85402	6.31741	6.05845	1.07965	19.1397	16.5693	39.3672	47.2077
252	ENSMUSG00000028073.16	432.157	0.820515	0.20318	4.03837	5.38247e-05	0.00385646	ENSMUSG00000028073	73182	Pear1	protein_coding	3	87655197	87731613	632.81	457.561	464.769	652.107	309.563	376.361	323.225	240.856
253	ENSMUSG00000051076.9	601.578	-0.901147	0.223499	-4.032	5.53039e-05	0.00394516	ENSMUSG00000051076	242122	Vtcn1	protein_coding	3	100732775	100804238	375.871	509.905	491.6	300.142	752.272	592.946	891.977	897.91
254	ENSMUSG00000046694.7	38.2523	1.8328	0.456278	4.01685	5.89805e-05	0.00419087	ENSMUSG00000046694	100342	Tent5b	protein_coding	4	133207443	133215249	96.4923	67.6866	32.8887	42.1062	13.3145	10.6517	20.7196	22.1587
255	ENSMUSG00000026475.8	68.5034	3.17734	0.792515	4.00919	6.09268e-05	0.00429534	ENSMUSG00000026475	19734	Rgs16	protein_coding	1	153616095	153621214	231.133	19.8547	18.1753	224.567	22.4683	11.8352	10.3598	9.63423
256	ENSMUSG00000037583.3	337.54	-1.19386	0.297714	-4.01009	6.06966e-05	0.00429534	ENSMUSG00000037583	23957	Nr0b2	protein_coding	4	133280687	133283847	276.013	223.817	175.695	145.752	286.263	480.511	667.17	445.101
257	ENSMUSG00000028463.15	6370.64	-1.02985	0.256957	-4.00786	6.12704e-05	0.00430276	ENSMUSG00000028463	230099	Car9	protein_coding	4	43506966	43513729	3848.47	4281.4	5572.04	3052.16	7033.41	6277.41	12129.2	8771
258	ENSMUSG00000039004.7	73.2022	1.18204	0.295059	4.00612	6.17243e-05	0.00431783	ENSMUSG00000039004	12161	Bmp6	protein_coding	13	38529083	38684278	111.078	103.786	63.1809	128.478	46.6009	55.6256	38.3312	38.5369
259	ENSMUSG00000019893.14	175.984	1.80566	0.451261	4.00136	6.29803e-05	0.00438868	ENSMUSG00000019893	19886	Ros1	protein_coding	10	51921817	52071340	179.52	256.306	543.529	115.522	94.8661	55.6256	64.2306	98.2691
260	ENSMUSG00000031353.14	1536.83	-0.410202	0.102645	-3.99631	6.43385e-05	0.00446608	ENSMUSG00000031353	245688	Rbbp7	protein_coding	X	161543398	161562088	1378.94	1364.56	1389.98	1144.43	1677.63	1790.67	1748.73	1799.67
261	ENSMUSG00000048067.9	5.50561	-5.17383	1.29645	-3.99077	6.58579e-05	0.00455404	ENSMUSG00000048067	269862	Or10am5	protein_coding	7	6516268	6525949	0	0	0.865492	0	14.9789	15.3858	4.14391	8.67081
262	ENSMUSG00000097060.2	462.549	0.460762	0.115652	3.98402	6.77584e-05	0.00466757	ENSMUSG00000097060	NA	Gm26759	lncRNA	8	127293709	127317727	531.829	555.932	496.793	559.257	376.136	353.874	425.787	400.784
263	ENSMUSG00000021185.17	201.161	0.82457	0.207452	3.97474	7.04552e-05	0.00483489	ENSMUSG00000021185	217830	Dglucy	protein_coding	12	100745316	100863240	259.183	236.452	285.612	248.319	153.117	97.049	152.289	177.27
264	ENSMUSG00000109194.2	76.3555	-1.42117	0.357731	-3.97274	7.10504e-05	0.00485726	ENSMUSG00000109194	NA	Gm44570	lncRNA	7	81259857	81263914	65.0762	22.5622	28.5612	50.7434	87.3767	120.719	106.706	129.099
265	ENSMUSG00000040740.8	40.6667	-1.21526	0.306211	-3.96871	7.22631e-05	0.00492153	ENSMUSG00000040740	384071	Slc25a34	protein_coding	4	141346135	141351132	31.4161	16.2448	26.8303	23.7522	50.7617	52.0751	68.3745	55.8785
266	ENSMUSG00000031924.5	2022.82	-0.536493	0.135434	-3.96129	7.45467e-05	0.00505796	ENSMUSG00000031924	66427	Cyb5b	protein_coding	8	107877272	107914103	1704.32	1652.45	1734.45	1512.59	2166.94	2046.31	2768.13	2597.39
267	ENSMUSG00000092570.8	62.338	1.65655	0.419329	3.95048	7.79945e-05	0.00527208	ENSMUSG00000092570	70147	Plut	lncRNA	5	147165406	147208331	144.738	82.1264	76.1633	75.5753	14.1467	22.487	36.2592	47.2077
268	ENSMUSG00000113302.2	14.3795	2.62978	0.666967	3.94289	8.0505e-05	0.00542147	ENSMUSG00000113302	NA	Gm32219	lncRNA	12	70569372	70591361	13.464	28.8796	42.4091	14.0354	1.66432	3.55057	6.21587	4.81711
269	ENSMUSG00000026387.16	31.0097	-2.18939	0.555589	-3.94068	8.12525e-05	0.00545147	ENSMUSG00000026387	319229	Sctr	protein_coding	1	119934624	119991266	4.48801	13.5373	5.19295	21.5929	49.0974	28.4046	48.691	77.0738
270	ENSMUSG00000019189.14	529.876	-1.17001	0.297112	-3.93796	8.21768e-05	0.00549306	ENSMUSG00000019189	74315	Rnf145	protein_coding	11	44409791	44456347	186.253	283.381	326.291	508.514	814.684	710.115	554.248	855.52
271	ENSMUSG00000028576.13	88.2395	0.892352	0.227145	3.92855	8.546e-05	0.00565845	ENSMUSG00000028576	67694	Ift74	protein_coding	4	94502728	94581466	115.566	127.251	113.379	102.567	69.0692	59.1762	74.5904	44.3175
272	ENSMUSG00000025372.17	930.167	0.611343	0.1556	3.92894	8.53205e-05	0.00565845	ENSMUSG00000025372	108100	Baiap2	protein_coding	11	119833589	119897608	1113.03	1126.3	1100.91	1158.46	733.964	551.522	798.739	858.41
273	ENSMUSG00000066438.7	193.878	-0.859819	0.218885	-3.92818	8.55916e-05	0.00565845	ENSMUSG00000066438	217682	Plekhd1	protein_coding	12	80739365	80770988	132.396	128.153	180.022	110.124	262.962	189.364	272.462	275.539
274	ENSMUSG00000048234.14	802.104	-0.78381	0.199584	-3.92722	8.59321e-05	0.00566023	ENSMUSG00000048234	67702	Rnf149	protein_coding	1	39590377	39616486	572.222	709.355	609.307	466.408	937.843	771.658	1117.82	1232.22
275	ENSMUSG00000030087.12	360.147	1.36959	0.348925	3.92516	8.66705e-05	0.00567576	ENSMUSG00000030087	66277	Klf15	protein_coding	6	90439558	90452220	521.731	367.312	356.583	831.329	190.564	279.312	220.663	113.684
276	ENSMUSG00000024254.16	161.652	1.89192	0.482042	3.92481	8.67968e-05	0.00567576	ENSMUSG00000024254	67470	Abcg8	protein_coding	17	84983730	85007761	300.697	152.52	138.479	426.461	40.7758	112.435	89.0941	32.7564
277	ENSMUSG00000030867.8	285.898	0.648757	0.1659	3.91053	9.20948e-05	0.00600046	ENSMUSG00000030867	18817	Plk1	protein_coding	7	121758662	121769096	409.531	323.091	348.793	316.337	261.298	214.218	187.512	226.404
278	ENSMUSG00000031431.14	1923.87	0.619891	0.158707	3.90588	9.38845e-05	0.00609506	ENSMUSG00000031431	14605	Tsc22d3	protein_coding	X	139440277	139501408	2406.7	2443.94	2037.37	2434.6	1209.13	1653.38	1809.85	1396
279	ENSMUSG00000032496.8	34.8119	1.7759	0.455008	3.90301	9.50023e-05	0.00614553	ENSMUSG00000032496	17002	Ltf	protein_coding	9	110848339	110871835	37.0261	69.4915	70.1049	38.8673	9.98591	9.46819	16.5756	26.9758
280	ENSMUSG00000028996.10	470.879	-0.771403	0.197947	-3.89702	9.73849e-05	0.00627715	ENSMUSG00000028996	63954	Rbp7	protein_coding	4	149534144	149539435	362.407	301.431	399.857	328.213	616.63	445.005	761.444	552.041
281	ENSMUSG00000052934.15	607.353	0.586781	0.150829	3.89037	0.000100093	0.00642873	ENSMUSG00000052934	76454	Fbxo31	protein_coding	8	122276179	122305545	573.344	761.699	816.159	765.47	500.96	430.803	505.557	504.834
282	ENSMUSG00000074218.4	251.402	-0.825066	0.213132	-3.87116	0.000108319	0.0069324	ENSMUSG00000074218	12865	Cox7a1	protein_coding	7	29883569	29885503	226.645	184.107	188.677	126.319	325.374	282.862	384.348	292.881
283	ENSMUSG00000023073.3	402.095	-1.18167	0.305637	-3.86624	0.000110524	0.00704857	ENSMUSG00000023073	20494	Slc10a2	protein_coding	8	5133219	5155351	246.841	332.115	212.046	193.257	569.197	286.413	731.4	645.493
284	ENSMUSG00000027134.5	731.46	-1.13948	0.295396	-3.85749	0.00011456	0.0072532	ENSMUSG00000027134	99010	Lpcat4	protein_coding	2	112069813	112077456	484.705	486.441	579.014	276.39	954.487	632.002	1433.79	1004.85
285	ENSMUSG00000044367.8	184.009	-0.979126	0.253878	-3.85668	0.000114939	0.0072532	ENSMUSG00000044367	69309	Slc16a13	protein_coding	11	70107615	70111890	104.346	148.008	165.309	76.655	237.165	222.503	257.958	260.124
286	ENSMUSG00000001225.13	13687.6	-0.897993	0.232754	-3.85812	0.000114264	0.0072532	ENSMUSG00000001225	13487	Slc26a3	protein_coding	12	31440870	31523916	10137.3	9909.31	12554	5639	16500.1	16718.5	20191.2	17851.3
287	ENSMUSG00000067212.9	93.8224	-2.39339	0.621097	-3.85349	0.000116445	0.00732267	ENSMUSG00000067212	15040	H2-T23	protein_coding	17	36340665	36343747	46.0021	28.8796	17.3098	28.0708	188.068	176.345	247.599	18.305
288	ENSMUSG00000050751.15	15.1772	-2.19307	0.57019	-3.84621	0.000119959	0.00750972	ENSMUSG00000050751	209966	Pgbd5	protein_coding	8	125095788	125166397	5.61002	9.02488	0.865492	6.47788	28.2934	22.487	20.7196	27.9393
289	ENSMUSG00000044860.10	7.58426	4.91415	1.27786	3.84561	0.000120252	0.00750972	ENSMUSG00000044860	382097	Gm1123	protein_coding	9	98888843	98917768	4.48801	23.4647	23.3683	7.55753	0.832159	0	0	0.963423
290	ENSMUSG00000034818.18	33.0626	1.20703	0.314273	3.8407	0.000122684	0.00763516	ENSMUSG00000034818	319586	Celf5	protein_coding	10	81295061	81318543	41.5141	48.7343	39.8126	55.062	24.9648	16.5693	17.6116	20.2319
291	ENSMUSG00000032046.16	500.84	-0.484039	0.126199	-3.83552	0.000125298	0.00777109	ENSMUSG00000032046	76192	Abhd12	protein_coding	2	150674413	150746661	415.141	481.026	391.203	383.275	627.448	539.687	582.219	586.725
292	ENSMUSG00000014846.13	360.478	1.50494	0.39278	3.83152	0.000127355	0.00786029	ENSMUSG00000014846	67971	Tppp3	protein_coding	8	106194125	106198158	817.94	429.584	289.074	595.965	241.326	276.945	107.742	125.245
293	ENSMUSG00000039607.18	354.992	0.697247	0.182	3.83103	0.000127608	0.00786029	ENSMUSG00000039607	207181	Rbms3	protein_coding	9	116401814	117701749	431.971	432.292	403.319	489.08	307.899	325.469	206.16	243.746
294	ENSMUSG00000049871.15	40.0134	1.31004	0.342249	3.82773	0.000129332	0.0079394	ENSMUSG00000049871	268857	Nlrc3	protein_coding	16	3762871	3794496	60.5882	55.9542	58.8535	52.9027	32.4542	26.0375	21.7555	11.5611
295	ENSMUSG00000030017.3	18.1867	-3.88629	1.01558	-3.82669	0.00012988	0.00794599	ENSMUSG00000030017	19695	Reg3g	protein_coding	6	78443252	78445855	0	6.31741	2.59648	0	24.9648	9.46819	82.8782	19.2685
296	ENSMUSG00000073152.5	73.5848	0.889361	0.232612	3.82337	0.00013164	0.00802648	ENSMUSG00000073152	NA	Gm10475	lncRNA	5	22115929	22159012	90.8823	102.884	109.052	78.8143	44.9366	49.708	64.2306	48.1711
297	ENSMUSG00000029371.8	15.3896	3.2957	0.865283	3.80881	0.000139636	0.00848533	ENSMUSG00000029371	20311	Cxcl5	protein_coding	5	90907219	90909483	43.7581	37.9045	10.3859	19.4337	0.832159	3.55057	7.25184	0
298	ENSMUSG00000025979.14	453.138	-0.467734	0.12311	-3.79931	0.000145102	0.00874481	ENSMUSG00000025979	19070	Mob4	protein_coding	1	55170390	55194058	325.381	423.267	371.296	400.549	518.435	517.2	530.421	538.553
299	ENSMUSG00000031073.7	31.2194	-1.68955	0.444749	-3.79888	0.00014535	0.00874481	ENSMUSG00000031073	14170	Fgf15	protein_coding	7	144450268	144454690	23.5621	17.1473	12.1169	6.47788	45.7688	39.0563	36.2592	69.3664
300	ENSMUSG00000037759.7	7.58315	2.97634	0.783482	3.79887	0.000145359	0.00874481	ENSMUSG00000037759	19217	Ptger2	protein_coding	14	45225652	45241277	10.098	15.3423	11.2514	17.2744	1.66432	0	3.10793	1.92685
301	ENSMUSG00000048442.16	60.219	1.02965	0.271439	3.79329	0.000148666	0.00891402	ENSMUSG00000048442	66528	Smim5	protein_coding	11	115790792	115797095	72.9302	94.7612	90.8767	63.6992	33.2864	52.0751	40.4031	33.7198
302	ENSMUSG00000058952.13	602.787	1.47535	0.389026	3.79241	0.000149192	0.00891592	ENSMUSG00000058952	12630	Cfi	protein_coding	3	129629533	129668981	1252.16	707.55	380.817	1205.97	289.591	454.473	342.909	188.831
303	ENSMUSG00000024730.8	253.223	-1.44953	0.382545	-3.78917	0.000151151	0.00900324	ENSMUSG00000024730	64381	Ms4a8a	protein_coding	19	11044835	11058466	199.717	59.5642	201.66	82.0532	333.696	339.671	442.362	367.064
304	ENSMUSG00000061048.9	482.778	-0.620689	0.164162	-3.78096	0.000156227	0.00927496	ENSMUSG00000061048	12560	Cdh3	protein_coding	8	107237523	107283929	401.677	410.632	337.542	372.478	500.96	498.264	668.206	672.469
305	ENSMUSG00000022032.15	76.2502	-2.01576	0.533438	-3.77881	0.000157577	0.0093244	ENSMUSG00000022032	71145	Scara5	protein_coding	14	65903852	66002275	7.85402	24.3672	49.3331	38.8673	73.23	182.263	164.72	69.3664
306	ENSMUSG00000056870.10	130.517	-0.935286	0.247856	-3.77351	0.000160967	0.00949388	ENSMUSG00000056870	70676	Gulp1	protein_coding	1	44590671	44835998	86.3942	85.7363	99.5316	86.3718	159.775	223.686	111.886	190.758
307	ENSMUSG00000008763.17	1123.04	-0.415921	0.110322	-3.77007	0.000163203	0.00959441	ENSMUSG00000008763	17156	Man1a2	protein_coding	3	100469524	100592819	891.992	1021.62	1053.3	880.992	1304.83	1241.52	1216.24	1373.84
308	ENSMUSG00000035451.8	50.8722	2.18296	0.579451	3.76728	0.000165033	0.00967048	ENSMUSG00000035451	15375	Foxa1	protein_coding	12	57587414	57593702	109.956	86.6388	66.6429	70.1771	27.4613	34.3222	3.10793	8.67081
309	ENSMUSG00000025515.17	51.3	3.56871	0.947572	3.76616	0.000165779	0.00968277	ENSMUSG00000025515	17831	Muc2	protein_coding	7	141276583	141308430	17.952	130.861	167.04	62.6196	0	4.7341	3.10793	24.0856
310	ENSMUSG00000022747.18	1932.95	-0.698414	0.185499	-3.76506	0.00016651	0.00969408	ENSMUSG00000022747	54613	St3gal6	protein_coding	16	58288488	58344606	1450.75	1564.91	1732.72	1146.59	2100.37	2142.18	3044.74	2281.39
311	ENSMUSG00000015787.16	46.7786	-1.69554	0.451081	-3.75884	0.000170702	0.00990619	ENSMUSG00000015787	80908	Abo	protein_coding	2	26732515	26754991	17.952	21.6597	31.1577	17.2744	64.0763	28.4046	110.85	82.8544
312	ENSMUSG00000005125.14	2661.08	-0.715614	0.190665	-3.75325	0.000174558	0.0100975	ENSMUSG00000005125	17988	Ndrg1	protein_coding	15	66801167	66841489	1819.89	2041.43	2717.65	1476.96	3450.13	3245.22	3185.63	3351.75
313	ENSMUSG00000050423.12	32.4132	3.70651	0.988943	3.74796	0.000178282	0.01028	ENSMUSG00000050423	76487	Ppp1r3g	protein_coding	13	36142822	36154371	75.1742	7.2199	14.7134	143.593	4.99295	9.46819	4.14391	0
314	ENSMUSG00000030849.19	1744.58	0.597324	0.15986	3.73653	0.000186574	0.0107239	ENSMUSG00000030849	14183	Fgfr2	protein_coding	7	129764181	132725079	1959.02	2279.68	2128.25	2035.14	1109.27	1255.72	1481.45	1708.15
315	ENSMUSG00000049191.13	69.8636	-0.966975	0.258975	-3.73386	0.000188567	0.010804	ENSMUSG00000049191	331474	Rtl5	protein_coding	X	101110150	101114910	40.3921	47.8318	38.9472	62.6196	104.02	71.0115	102.562	91.5252
316	ENSMUSG00000112374.2	36.444	-1.43924	0.385925	-3.72932	0.000192	0.0109659	ENSMUSG00000112374	NA	Gm48072	lncRNA	10	62907831	62910839	17.952	17.1473	16.4444	26.9912	38.2793	68.6444	70.4465	35.6466
317	ENSMUSG00000052085.8	197.496	-0.783621	0.210389	-3.72464	0.000195597	0.0111361	ENSMUSG00000052085	76088	Dock8	protein_coding	19	24976898	25179796	133.518	132.666	129.824	185.699	283.766	185.813	257.958	270.722
318	ENSMUSG00000022425.17	154.383	1.11681	0.300023	3.7224	0.000197339	0.0111999	ENSMUSG00000022425	18606	Enpp2	protein_coding	15	54702297	54816288	181.765	272.551	141.075	249.399	94.8661	138.472	67.3385	89.5983
319	ENSMUSG00000092071.2	72.272	-1.23821	0.332824	-3.7203	0.000198987	0.0112581	ENSMUSG00000092071	NA	A230065N10Rik	lncRNA	7	89281305	89282332	66.1982	26.1721	46.7366	33.4691	88.2089	99.416	85.9861	131.989
320	ENSMUSG00000013089.16	354.996	-0.747229	0.201319	-3.71167	0.000205898	0.0116127	ENSMUSG00000013089	104156	Etv5	protein_coding	16	22200059	22258469	317.527	282.479	205.122	255.876	393.611	371.627	553.212	460.516
321	ENSMUSG00000114934.2	323.095	-0.951925	0.256829	-3.70645	0.000210183	0.0118174	ENSMUSG00000114934	NA	Gm48342	lncRNA	13	120159896	120166085	199.717	210.28	185.215	286.107	396.108	310.083	620.551	376.698
322	ENSMUSG00000020682.18	120.951	1.13158	0.305481	3.70425	0.000212019	0.0118836	ENSMUSG00000020682	118453	Mmp28	protein_coding	11	83331594	83353897	153.714	180.498	231.086	99.3276	88.2089	52.0751	80.8063	81.8909
323	ENSMUSG00000063171.6	1161.7	-1.25124	0.338024	-3.70164	0.00021421	0.0119692	ENSMUSG00000063171	NA	Rps4l	transcribed_processed_pseudogene	6	148256098	148257431	691.154	944.904	617.096	495.558	746.447	1500.71	2268.79	2028.97
324	ENSMUSG00000013643.14	43.203	1.57702	0.426349	3.69888	0.000216552	0.0120627	ENSMUSG00000013643	70163	Lypd8	protein_coding	11	58269869	58281554	67.3202	62.2716	90.8767	38.8673	36.615	18.9364	12.4317	18.305
325	ENSMUSG00000006784.15	38.5954	1.44364	0.390597	3.69598	0.000219041	0.0121639	ENSMUSG00000006784	74407	Odad4	protein_coding	11	100436433	100463394	83.0282	53.2468	61.45	28.0708	19.9718	18.9364	23.8275	20.2319
326	ENSMUSG00000107881.2	481.265	-0.549122	0.148647	-3.69412	0.000220647	0.0122155	ENSMUSG00000107881	NA	Gm44250	TEC	6	5216258	5220486	389.335	379.947	444.863	348.726	585.008	537.32	497.269	667.652
327	ENSMUSG00000042320.18	34.6842	1.225	0.33206	3.68909	0.000225057	0.0124215	ENSMUSG00000042320	73422	Prox2	protein_coding	12	85133159	85157533	39.2701	52.3443	41.5436	61.5399	24.9648	16.5693	24.8635	16.3782
328	ENSMUSG00000038656.6	47.5076	3.42844	0.93074	3.68356	0.000229995	0.0126553	ENSMUSG00000038656	13114	Cyp3a16	protein_coding	5	145373119	145406533	127.908	40.6119	9.52042	169.505	4.99295	13.0188	14.5037	0
329	ENSMUSG00000073700.4	4766.97	1.49081	0.404973	3.68126	0.000232088	0.0127317	ENSMUSG00000073700	242785	Klhl21	protein_coding	4	152093260	152102137	2739.93	8730.66	11670.3	4986.89	3054.02	1481.77	2571.3	2900.87
330	ENSMUSG00000040606.15	178.734	-0.724308	0.196916	-3.67826	0.000234834	0.0128433	ENSMUSG00000040606	71529	Kazn	protein_coding	4	141829701	142205056	152.592	144.398	129.824	112.283	183.907	201.199	232.059	273.612
331	ENSMUSG00000026274.12	98.3445	0.754007	0.205102	3.67626	0.000236681	0.0128468	ENSMUSG00000026274	269224	Pask	protein_coding	1	93236492	93271204	146.982	103.786	134.151	109.044	73.23	78.1126	66.3026	75.147
332	ENSMUSG00000038508.8	16.5411	2.32262	0.631854	3.67588	0.000237033	0.0128468	ENSMUSG00000038508	23886	Gdf15	protein_coding	8	71082043	71085106	31.4161	21.6597	11.2514	46.4248	8.32159	2.36705	4.14391	6.74396
333	ENSMUSG00000042564.14	38.3973	1.10233	0.299837	3.67641	0.000236536	0.0128468	ENSMUSG00000042564	75729	Fam227a	protein_coding	15	79493777	79543157	67.3202	43.3194	54.526	44.2655	22.4683	27.2211	25.8994	22.1587
334	ENSMUSG00000006345.11	89.9547	1.12892	0.307664	3.66934	0.000243182	0.0131406	ENSMUSG00000006345	14598	Ggt1	protein_coding	10	75397438	75422034	124.542	102.884	173.964	92.8497	68.237	36.6893	69.4105	51.0614
335	ENSMUSG00000074259.11	8.24748	-2.94245	0.805473	-3.65307	0.000259121	0.0139601	ENSMUSG00000074259	546134	Gramd2	protein_coding	9	59587427	59626157	0	2.70746	3.46197	1.07965	8.32159	14.2023	21.7555	14.4513
336	ENSMUSG00000024206.16	215.157	1.28141	0.350914	3.65164	0.000260567	0.0139962	ENSMUSG00000024206	19725	Rfx2	protein_coding	17	57082897	57138013	474.607	255.404	178.291	312.018	184.739	126.637	106.706	82.8544
337	ENSMUSG00000025467.9	7.06379	-4.78407	1.31682	-3.63306	0.000280081	0.0149553	ENSMUSG00000025467	22264	Prap1	protein_coding	7	139673308	139677113	0	0	0.865492	1.07965	8.32159	33.1387	8.28782	4.81711
338	ENSMUSG00000047205.13	105.447	1.12569	0.309841	3.63312	0.000280018	0.0149553	ENSMUSG00000047205	75219	Dusp18	protein_coding	11	3845240	3851296	167.178	155.228	125.496	131.717	87.3767	30.7716	73.5544	72.2567
339	ENSMUSG00000024665.9	2832.93	-0.720395	0.19836	-3.63176	0.000281498	0.0149867	ENSMUSG00000024665	56473	Fads2	protein_coding	19	10040129	10079110	2128.44	2042.33	2128.25	2260.78	2972.47	3064.14	5052.46	3014.55
340	ENSMUSG00000024644.18	450.947	-0.855678	0.236249	-3.62192	0.000292421	0.0154857	ENSMUSG00000024644	66054	Cndp2	protein_coding	18	84685590	84703827	385.969	255.404	318.501	324.974	511.778	392.93	685.817	732.201
341	ENSMUSG00000025068.9	2517.2	-0.485917	0.134165	-3.62177	0.000292589	0.0154857	ENSMUSG00000025068	14873	Gsto1	protein_coding	19	47843409	47853229	2296.74	2313.08	1956.88	1822.44	2813.53	2867.68	2690.43	3376.8
342	ENSMUSG00000101625.2	9.4072	2.45576	0.679794	3.61251	0.000303249	0.0159564	ENSMUSG00000101625	NA	Gm29371	lncRNA	1	87007893	87024140	11.22	26.1721	15.5789	10.7965	4.1608	2.36705	2.07196	2.89027
343	ENSMUSG00000037579.8	649.137	-1.02321	0.283192	-3.61313	0.000302528	0.0159564	ENSMUSG00000037579	16512	Kcnh3	protein_coding	15	99122742	99140698	334.357	526.15	573.821	277.469	954.487	574.009	975.891	976.911
344	ENSMUSG00000001467.6	678.72	-1.29479	0.358931	-3.60735	0.000309346	0.0162298	ENSMUSG00000001467	13121	Cyp51	protein_coding	5	4131145	4154746	552.026	265.331	283.881	471.806	711.496	613.066	1640.99	891.166
345	ENSMUSG00000040605.8	809.569	0.644273	0.178994	3.59941	0.000318946	0.016685	ENSMUSG00000040605	56175	Bace2	protein_coding	16	97157942	97244136	995.217	1284.24	917.422	752.514	659.07	610.699	607.083	650.31
346	ENSMUSG00000037541.23	156.796	1.35542	0.377091	3.59442	0.00032512	0.0169588	ENSMUSG00000037541	210274	Shank2	protein_coding	7	143555665	143978231	224.401	197.645	101.263	378.956	76.5586	69.8279	103.598	102.123
347	ENSMUSG00000102676.2	53.211	1.92495	0.535822	3.59252	0.000327496	0.0170336	ENSMUSG00000102676	NA	Gm37435	TEC	1	40622055	40626001	97.6143	89.3463	108.187	42.1062	17.4753	8.28467	14.5037	48.1711
348	ENSMUSG00000021365.16	445.364	0.667115	0.185754	3.59139	0.000328924	0.0170587	ENSMUSG00000021365	18003	Nedd9	protein_coding	13	41463057	41640838	577.832	657.011	469.962	482.602	400.269	268.66	335.657	370.918
349	ENSMUSG00000033900.14	49.0787	0.887952	0.247312	3.59041	0.000330152	0.0170733	ENSMUSG00000033900	213582	Map9	protein_coding	3	82265351	82302575	66.1982	63.1741	61.45	64.7788	41.608	28.4046	35.2232	31.793
350	ENSMUSG00000103653.2	62.0735	-1.18583	0.330659	-3.58626	0.000335449	0.0172484	ENSMUSG00000103653	NA	Gstp-ps	processed_pseudogene	1	191758120	191758750	47.1241	27.9771	54.526	21.5929	74.8943	99.416	90.1301	80.9275
351	ENSMUSG00000087341.5	146.851	0.98168	0.273715	3.5865	0.000335142	0.0172484	ENSMUSG00000087341	75394	0610040F04Rik	lncRNA	6	108554000	108637895	161.568	246.379	213.777	158.708	112.341	63.9103	88.0581	130.062
352	ENSMUSG00000103440.2	41.9357	1.9106	0.533214	3.58318	0.000339437	0.0174039	ENSMUSG00000103440	NA	Gm37131	TEC	3	65770690	65772250	44.8801	115.518	70.9704	33.4691	11.6502	9.46819	33.1513	16.3782
353	ENSMUSG00000027227.8	1317.22	0.760063	0.21252	3.57643	0.000348313	0.0178084	ENSMUSG00000027227	20322	Sord	protein_coding	2	122065230	122095821	1842.33	1994.5	1514.61	1273.98	872.103	998.895	768.695	1272.68
354	ENSMUSG00000027712.14	2150.89	-0.543292	0.151973	-3.57494	0.000350315	0.0178601	ENSMUSG00000027712	11747	Anxa5	protein_coding	3	36503072	36530043	1595.49	1741.8	1485.18	2180.89	2532.26	2544.58	2318.52	2808.38
355	ENSMUSG00000054675.6	192.029	1.1546	0.323858	3.56515	0.000363642	0.0184874	ENSMUSG00000054675	231633	Tmem119	protein_coding	5	113931790	113938577	260.305	383.557	229.355	186.779	138.138	142.023	62.1587	133.916
356	ENSMUSG00000028980.15	856.264	0.705787	0.198043	3.56381	0.00036551	0.0185301	ENSMUSG00000028980	100198	H6pd	protein_coding	4	150063932	150093480	1119.76	911.512	915.691	1298.82	554.218	855.688	588.435	605.993
357	ENSMUSG00000027636.12	374.78	-0.504496	0.141812	-3.5575	0.000374398	0.0189275	ENSMUSG00000027636	77799	Sla2	protein_coding	2	156714377	156729112	318.649	309.553	322.829	288.266	416.08	405.949	529.385	407.528
358	ENSMUSG00000019935.17	12.6353	2.21645	0.62377	3.55332	0.000380404	0.0191774	ENSMUSG00000019935	216227	Slc17a8	protein_coding	10	89409882	89457115	31.4161	10.8299	12.9824	28.0708	4.1608	4.7341	3.10793	5.78054
359	ENSMUSG00000022856.10	249.156	-0.747251	0.210701	-3.5465	0.000390387	0.0196259	ENSMUSG00000022856	66664	Tmem41a	protein_coding	16	21753076	21766302	175.032	233.744	179.157	155.469	244.655	279.312	363.628	362.247
360	ENSMUSG00000032373.16	219.41	-1.55454	0.438727	-3.54329	0.000395164	0.0198109	ENSMUSG00000032373	76459	Car12	protein_coding	9	66620968	66674127	81.9062	120.031	154.923	88.5311	198.054	136.105	588.435	387.296
361	ENSMUSG00000068874.14	648.819	0.570672	0.161093	3.5425	0.000396351	0.0198154	ENSMUSG00000068874	20341	Selenbp1	protein_coding	3	94840367	94852069	853.844	734.625	605.845	907.983	475.995	562.174	522.133	527.956
362	ENSMUSG00000063564.14	107.998	-0.964237	0.272847	-3.53399	0.00040934	0.0204082	ENSMUSG00000063564	237759	Col23a1	protein_coding	11	51180747	51474745	75.1742	74.004	68.3739	75.5753	120.663	99.416	138.821	211.953
363	ENSMUSG00000033213.17	6.16277	4.56313	1.29368	3.52725	0.000419902	0.0208771	ENSMUSG00000033213	433470	AA467197	protein_coding	2	122478906	122483111	6.73202	24.3672	4.32746	11.8761	0	0	1.03598	0.963423
364	ENSMUSG00000060961.17	6739.31	-1.19341	0.338877	-3.52167	0.000428842	0.021263	ENSMUSG00000060961	54403	Slc4a4	protein_coding	5	89034345	89387512	3764.32	4265.16	5885.35	2487.51	10062.5	4418.1	11431	11600.6
365	ENSMUSG00000043668.14	313.761	0.611975	0.173818	3.52078	0.000430285	0.0212761	ENSMUSG00000043668	244579	Tox3	protein_coding	8	90973668	91074971	335.479	472.903	366.969	342.248	263.794	208.3	249.671	270.722
366	ENSMUSG00000035085.6	48.1332	1.37527	0.391128	3.51616	0.000437835	0.0215903	ENSMUSG00000035085	66330	1700020L24Rik	protein_coding	11	83328503	83332059	103.224	65.8816	74.4323	34.5487	28.2934	21.3034	35.2232	22.1587
367	ENSMUSG00000030551.15	2056.04	-0.364278	0.103745	-3.51128	0.00044595	0.0219305	ENSMUSG00000030551	11819	Nr2f2	protein_coding	7	70001692	70016483	1792.96	1833.85	1904.95	1659.42	2282.61	2062.88	2478.06	2433.61
368	ENSMUSG00000057594.13	58.7653	-0.926752	0.264768	-3.50024	0.000464841	0.0227974	ENSMUSG00000057594	70317	Arl16	protein_coding	11	120355692	120358433	29.1721	46.9294	48.4676	36.708	73.23	71.0115	94.274	70.3299
369	ENSMUSG00000039110.16	175.796	0.634326	0.181317	3.49844	0.000467988	0.0228896	ENSMUSG00000039110	104601	Mycbpap	protein_coding	11	94392173	94412568	209.815	244.574	215.508	185.699	145.628	112.435	162.648	130.062
370	ENSMUSG00000037946.12	287.853	-0.891642	0.254969	-3.49707	0.000470407	0.0229457	ENSMUSG00000037946	30938	Fgd3	protein_coding	13	49415030	49473787	212.059	209.377	257.051	127.398	329.535	301.799	487.945	377.662
371	ENSMUSG00000070348.6	1664.92	-0.752789	0.215526	-3.49279	0.000478	0.0232532	ENSMUSG00000070348	12443	Ccnd1	protein_coding	7	144483668	144493662	1493.39	1083.89	1013.49	1371.15	1918.96	1531.48	2191.09	2715.89
372	ENSMUSG00000078787.10	64.0922	-1.38113	0.395614	-3.49111	0.000481015	0.023337	ENSMUSG00000078787	384724	Cyp2t4	protein_coding	7	26853139	26858093	21.3181	41.5144	51.9295	26.9912	96.5305	47.341	120.173	106.94
373	ENSMUSG00000047861.3	105.513	1.74925	0.501355	3.48905	0.000484744	0.0234549	ENSMUSG00000047861	14233	Foxi1	protein_coding	11	34154338	34158089	199.717	248.184	103.859	98.2479	37.4472	76.9291	65.2666	14.4513
374	ENSMUSG00000052415.6	107.058	0.743644	0.213192	3.48815	0.000486372	0.0234707	ENSMUSG00000052415	99681	Tchh	protein_coding	3	93349637	93356384	143.616	142.593	139.344	110.124	84.8802	99.416	64.2306	72.2567
375	ENSMUSG00000022686.15	21.0465	-1.83043	0.525227	-3.48503	0.000492084	0.023683	ENSMUSG00000022686	108105	B3gnt5	protein_coding	16	19578958	19591503	10.098	4.51244	8.65492	14.0354	39.1115	33.1387	14.5037	44.3175
376	ENSMUSG00000029188.15	39.5459	1.76564	0.506981	3.48266	0.000496461	0.0238301	ENSMUSG00000029188	20531	Slc34a2	protein_coding	5	53195423	53229006	78.5402	60.4667	44.1401	61.5399	10.8181	4.7341	31.0793	25.049
377	ENSMUSG00000025656.18	191.637	-1.10823	0.319282	-3.471	0.000518517	0.0248228	ENSMUSG00000025656	236915	Arhgef9	protein_coding	X	94092541	94240462	58.3442	152.52	157.52	116.602	233.005	198.832	311.829	304.442
378	ENSMUSG00000052726.17	688.844	-0.760312	0.219197	-3.46862	0.000523144	0.0249781	ENSMUSG00000052726	240776	Kcnt2	protein_coding	1	140173896	140539805	418.507	641.669	616.231	368.16	830.495	730.235	918.912	986.545
379	ENSMUSG00000048992.10	7.20448	3.21595	0.927475	3.46743	0.000525469	0.0250229	ENSMUSG00000048992	69814	Prss32	protein_coding	17	24062829	24078753	15.708	9.92736	13.8479	12.9558	4.1608	0	1.03598	0
380	ENSMUSG00000025329.4	95.2896	1.61736	0.467068	3.4628	0.00053459	0.0253902	ENSMUSG00000025329	18599	Padi1	protein_coding	4	140540294	140573089	162.69	135.373	231.086	45.3452	36.615	52.0751	67.3385	31.793
381	ENSMUSG00000021192.17	436.371	-0.396485	0.114535	-3.46168	0.000536808	0.0254286	ENSMUSG00000021192	27277	Golga5	protein_coding	12	102435394	102464166	378.115	388.972	373.027	366	450.198	531.402	472.406	530.846
382	ENSMUSG00000035828.12	568.821	0.704284	0.203603	3.4591	0.00054198	0.0256064	ENSMUSG00000035828	223775	Pim3	protein_coding	15	88746389	88749929	779.792	573.982	682.008	783.824	369.479	436.72	576.004	348.759
383	ENSMUSG00000087381.10	129.049	1.34409	0.388648	3.45837	0.00054346	0.0256093	ENSMUSG00000087381	NA	Gm16008	lncRNA	4	156106465	156116120	172.788	191.327	298.595	77.7346	83.2159	68.6444	88.0581	52.0248
384	ENSMUSG00000032348.7	997.861	0.894742	0.258868	3.45637	0.000547501	0.0257326	ENSMUSG00000032348	14860	Gsta4	protein_coding	9	78090056	78116631	1746.96	1443.08	1016.95	984.638	655.741	571.642	581.183	982.691
385	ENSMUSG00000036585.17	330.305	0.725301	0.209916	3.4552	0.00054989	0.0257777	ENSMUSG00000036585	14164	Fgf1	protein_coding	18	38971726	39062525	463.387	385.362	394.664	403.788	307.899	276.945	164.72	245.673
386	ENSMUSG00000027428.10	466.409	-0.659272	0.190852	-3.45436	0.000551595	0.0257906	ENSMUSG00000027428	26450	Rbbp9	protein_coding	2	144384185	144392789	329.869	432.292	408.512	274.23	502.624	678.159	530.421	575.163
387	ENSMUSG00000003271.18	161.117	-1.12847	0.326789	-3.4532	0.000553976	0.025835	ENSMUSG00000003271	54200	Sult2b1	protein_coding	7	45379407	45434093	81.9062	171.473	76.1633	74.4957	183.075	175.162	270.39	256.27
388	ENSMUSG00000058794.13	28.8442	-1.57612	0.456898	-3.44961	0.000561387	0.0261132	ENSMUSG00000058794	18022	Nfe2	protein_coding	15	103156639	103166830	5.61002	15.3423	22.5028	14.0354	43.2723	28.4046	61.1227	40.4638
389	ENSMUSG00000028383.18	656.635	-0.368183	0.10679	-3.44771	0.000565361	0.0262304	ENSMUSG00000028383	72479	Hsdl2	protein_coding	4	59581563	59618689	554.27	591.129	612.769	534.425	727.307	689.995	739.688	803.495
390	ENSMUSG00000074882.4	274.005	-0.991886	0.287774	-3.44676	0.000567362	0.0262558	ENSMUSG00000074882	433247	Cyp2c68	protein_coding	19	39677278	39729498	265.915	111.908	159.251	197.575	372.807	267.477	359.484	457.626
391	ENSMUSG00000020614.14	112.897	1.08004	0.313505	3.44503	0.000570995	0.0262891	ENSMUSG00000020614	208659	Fam20a	protein_coding	11	109560575	109613105	155.958	115.518	144.537	196.496	63.2441	104.15	81.8422	41.4272
392	ENSMUSG00000024725.14	431.101	-0.43363	0.125865	-3.4452	0.00057064	0.0262891	ENSMUSG00000024725	20409	Ostf1	protein_coding	19	18493501	18609187	382.603	345.653	343.6	395.151	446.037	553.889	497.269	484.602
393	ENSMUSG00000027637.4	619.027	-0.522498	0.151897	-3.43981	0.000582127	0.0267334	ENSMUSG00000027637	67388	Rab5if	protein_coding	2	156705048	156715483	564.368	531.565	480.348	456.691	709	630.818	885.761	693.664
394	ENSMUSG00000026029.15	500.464	-0.400542	0.116531	-3.43722	0.000587714	0.0269215	ENSMUSG00000026029	12370	Casp8	protein_coding	1	58834533	58886662	449.923	435.901	442.267	397.31	525.925	532.586	620.551	599.249
395	ENSMUSG00000100779.2	83.6274	-1.05295	0.306406	-3.43645	0.000589392	0.02693	ENSMUSG00000100779	NA	Gm29292	lncRNA	11	116420041	116423903	66.1982	63.1741	52.795	35.6284	115.67	71.0115	118.101	146.44
396	ENSMUSG00000028664.15	248.128	-0.815246	0.237406	-3.43398	0.000594797	0.0270649	ENSMUSG00000028664	13844	Ephb2	protein_coding	4	136374850	136563299	134.64	179.595	245.8	158.708	346.178	236.705	321.153	362.247
397	ENSMUSG00000024052.18	837.456	1.03789	0.302262	3.43373	0.000595344	0.0270649	ENSMUSG00000024052	64898	Lpin2	protein_coding	17	71489555	71556812	1203.91	787.872	669.891	1844.04	508.449	587.028	538.708	559.749
398	ENSMUSG00000028967.11	1461.02	1.26058	0.367656	3.4287	0.000606486	0.0275021	ENSMUSG00000028967	74155	Errfi1	protein_coding	4	150938376	150953349	2293.37	1484.59	1181.4	3286.45	616.63	1342.12	907.516	576.127
399	ENSMUSG00000032754.15	237.951	0.948132	0.277008	3.42275	0.000619899	0.0279554	ENSMUSG00000032754	170756	Slc8b1	protein_coding	5	120649233	120672089	408.409	210.28	225.893	410.266	177.25	131.371	165.756	174.38
400	ENSMUSG00000020788.16	1909.81	0.906936	0.265014	3.42222	0.000621128	0.0279554	ENSMUSG00000020788	53313	Atp2a3	protein_coding	11	72851995	72883870	2921.7	2878.03	1950.82	2214.36	1330.62	843.853	1956.96	1182.12
401	ENSMUSG00000058317.13	199.516	-0.582289	0.170085	-3.42352	0.000618154	0.0279554	ENSMUSG00000058317	218793	Ube2e2	protein_coding	14	3575429	3896121	171.666	136.276	182.619	147.912	206.375	267.477	236.203	247.6
402	ENSMUSG00000019889.11	3103.97	-0.700232	0.204681	-3.42109	0.000623708	0.0280017	ENSMUSG00000019889	19272	Ptprk	protein_coding	10	27950816	28473393	2042.05	2708.37	2889.01	1820.29	3668.16	3133.97	3746.1	4823.86
403	ENSMUSG00000029810.16	3446.21	-0.407172	0.119081	-3.41928	0.000627872	0.0281187	ENSMUSG00000029810	65963	Tmem176b	protein_coding	6	48810752	48818430	3164.05	3144.27	2608.59	2936.64	3837.92	3492.58	4388.4	3997.24
404	ENSMUSG00000030930.15	136.972	1.18822	0.347648	3.41788	0.000631109	0.0281937	ENSMUSG00000030930	77590	Chst15	protein_coding	7	131837509	131918957	160.446	138.983	136.748	326.054	109.013	81.6632	59.0507	83.8178
405	ENSMUSG00000020102.16	217.86	0.746953	0.21862	3.41667	0.000633911	0.028249	ENSMUSG00000020102	20503	Slc16a7	protein_coding	10	125055139	125225334	253.573	209.377	283.016	346.567	176.418	176.345	122.245	175.343
406	ENSMUSG00000035864.15	158.516	1.16315	0.341046	3.41053	0.000648364	0.028811	ENSMUSG00000035864	20979	Syt1	protein_coding	10	108333511	108846843	212.059	279.771	230.221	155.469	133.145	44.9739	90.1301	122.355
407	ENSMUSG00000002332.17	568.393	-0.444069	0.130252	-3.40929	0.000651313	0.028811	ENSMUSG00000002332	52585	Dhrs1	protein_coding	14	55976477	55983147	453.289	497.271	490.734	483.682	559.211	676.976	751.084	634.896
408	ENSMUSG00000051228.6	20.8607	-2.02315	0.593323	-3.40986	0.00064996	0.028811	ENSMUSG00000051228	236690	Nyx	protein_coding	X	13332349	13355552	4.48801	6.31741	17.3098	4.31859	22.4683	31.9552	55.9428	24.0856
409	ENSMUSG00000020953.18	49.8676	2.20197	0.646231	3.4074	0.000655841	0.0289404	ENSMUSG00000020953	12810	Coch	protein_coding	12	51640124	51652554	103.224	103.786	81.3563	38.8673	3.32864	21.3034	39.3672	7.70738
410	ENSMUSG00000044033.17	113.664	1.04548	0.307134	3.40398	0.000664111	0.0292339	ENSMUSG00000044033	545428	Ccdc141	protein_coding	2	76840246	77000980	168.3	153.423	86.5492	204.053	66.5727	98.2325	71.4825	60.6956
411	ENSMUSG00000108391.2	1210.2	1.4945	0.43951	3.40039	0.000672908	0.029549	ENSMUSG00000108391	NA	Gm9768	TEC	4	152091216	152094076	730.424	2166.87	3079.42	1169.26	903.725	318.368	583.255	730.275
412	ENSMUSG00000048271.15	1080.45	0.419344	0.123408	3.39803	0.000678729	0.0296075	ENSMUSG00000048271	381626	Rbm33	protein_coding	5	28522119	28624237	1363.23	1091.11	1298.24	1194.09	959.479	836.752	1016.29	884.422
413	ENSMUSG00000031808.8	690.417	0.560645	0.16501	3.39764	0.000679702	0.0296075	ENSMUSG00000031808	26457	Slc27a1	protein_coding	8	72021526	72039946	657.494	923.245	896.65	814.054	602.483	491.163	639.198	499.053
414	ENSMUSG00000032420.9	751.213	-0.588459	0.173156	-3.39844	0.000677718	0.0296075	ENSMUSG00000032420	23959	Nt5e	protein_coding	9	88209250	88254145	552.026	542.395	727.014	578.691	1060.17	945.636	710.681	893.093
415	ENSMUSG00000064128.9	110.501	-0.826457	0.243276	-3.3972	0.000680801	0.0296075	ENSMUSG00000064128	219103	Cenpj	protein_coding	14	56764218	56812882	75.1742	95.6637	73.5668	73.416	114.838	195.282	134.677	121.391
416	ENSMUSG00000029007.9	725.174	-0.654406	0.192899	-3.39247	0.000692647	0.0300502	ENSMUSG00000029007	11610	Agtrap	protein_coding	4	148161518	148172488	475.729	608.277	663.833	505.275	828.831	688.811	1110.57	920.069
417	ENSMUSG00000036880.11	2354.77	0.626109	0.184646	3.39086	0.000696741	0.0301553	ENSMUSG00000036880	52538	Acaa2	protein_coding	18	74912268	74939279	3091.12	2793.2	2821.5	2725.03	1503.71	1745.7	2541.25	1616.62
418	ENSMUSG00000028019.10	460.439	0.58804	0.17366	3.38617	0.000708764	0.0306023	ENSMUSG00000028019	54635	Pdgfc	protein_coding	3	80943723	81121347	497.047	708.453	544.395	462.089	406.926	340.855	347.053	376.698
419	ENSMUSG00000115100.2	6.7901	3.11306	0.919731	3.38475	0.000712419	0.0306867	ENSMUSG00000115100	NA	Gm34934	lncRNA	14	47104033	47120214	16.83	10.8299	13.8479	7.55753	3.32864	0	0	1.92685
420	ENSMUSG00000078672.3	158.032	-1.58933	0.469713	-3.38361	0.000715391	0.0307414	ENSMUSG00000078672	381530	Mup20	protein_coding	4	61968471	61972395	68.4422	165.155	37.2162	44.2655	288.759	273.394	133.641	253.38
421	ENSMUSG00000033063.9	28.2435	-2.07056	0.612315	-3.38153	0.000720826	0.0309014	ENSMUSG00000033063	238680	Cntnap3	protein_coding	13	64883996	65051769	5.61002	2.70746	14.7134	20.5133	62.4119	56.8092	21.7555	41.4272
422	ENSMUSG00000031635.15	40.5625	-2.31829	0.686473	-3.3771	0.00073255	0.0313295	ENSMUSG00000031635	26359	Anxa10	protein_coding	8	62510076	62576184	8.97602	11.7323	2.59648	31.3098	118.999	23.6705	69.4105	57.8054
423	ENSMUSG00000078612.10	26.5262	1.30976	0.387913	3.37642	0.000734361	0.0313327	ENSMUSG00000078612	242594	Fyb2	protein_coding	4	104770653	104874060	52.7341	34.2945	36.3507	28.0708	16.6432	11.8352	20.7196	11.5611
424	ENSMUSG00000020581.12	415.445	1.66291	0.492933	3.3735	0.000742181	0.0315917	ENSMUSG00000020581	23795	Agr2	protein_coding	12	36042906	36054086	895.358	598.349	117.707	914.461	139.803	220.136	211.339	226.404
425	ENSMUSG00000039680.11	86.3404	-0.687071	0.204728	-3.35602	0.000790725	0.0335788	ENSMUSG00000039680	121022	Mrps6	protein_coding	16	91855158	91909115	80.7842	60.4667	62.3154	61.5399	102.356	101.783	122.245	99.2326
426	ENSMUSG00000109765.3	22.9356	1.32816	0.395935	3.35449	0.000795123	0.0336863	ENSMUSG00000109765	NA	Gm18227	unprocessed_pseudogene	9	22078775	22081948	29.1721	34.2945	29.4267	38.8673	15.811	8.28467	9.3238	18.305
427	ENSMUSG00000058761.6	519.923	0.447174	0.133445	3.35101	0.000805184	0.0338793	ENSMUSG00000058761	108937	Rnf169	protein_coding	7	99569461	99629655	522.853	650.694	625.751	599.204	456.855	450.923	474.478	378.625
428	ENSMUSG00000046402.11	409.706	0.88117	0.262989	3.3506	0.000806362	0.0338793	ENSMUSG00000046402	19659	Rbp1	protein_coding	9	98305014	98328628	668.714	463.879	532.278	459.93	384.458	298.248	302.505	167.636
429	ENSMUSG00000021749.7	554.456	1.1383	0.339605	3.35182	0.000802828	0.0338793	ENSMUSG00000021749	18300	Fam3d	protein_coding	14	14091019	14120836	856.088	889.853	799.715	505.275	436.884	152.675	321.153	474.004
430	ENSMUSG00000058656.14	111.027	1.00597	0.30032	3.34968	0.000809063	0.0338793	ENSMUSG00000058656	320679	Samd12	protein_coding	15	53317206	53765933	154.836	156.13	114.245	167.345	61.5798	102.967	42.4751	88.6349
431	ENSMUSG00000040022.15	146.06	-0.708495	0.211495	-3.34994	0.000808287	0.0338793	ENSMUSG00000040022	74998	Rab11fip2	protein_coding	19	59891316	59932086	88.6382	102.884	147.134	103.646	166.432	201.199	194.764	163.782
432	ENSMUSG00000063919.12	23.2086	2.51608	0.751945	3.34609	0.000819591	0.0342407	ENSMUSG00000063919	68955	Srrm4	protein_coding	5	116577334	116729876	50.4901	17.1473	10.3859	79.8939	3.32864	7.10115	13.4677	3.85369
433	ENSMUSG00000034855.14	23.3967	-4.63112	1.38501	-3.34376	0.000826526	0.0344507	ENSMUSG00000034855	15945	Cxcl10	protein_coding	5	92494497	92496748	0	0.902488	0	6.47788	5.82511	17.7529	153.325	2.89027
434	ENSMUSG00000066026.15	653.613	0.484119	0.144814	3.34304	0.000828656	0.0344599	ENSMUSG00000066026	20148	Dhrs3	protein_coding	4	144619397	144654779	871.796	673.256	736.534	767.629	558.379	588.212	582.219	450.882
435	ENSMUSG00000027762.7	127.088	1.56284	0.467862	3.34039	0.000836603	0.0346308	ENSMUSG00000027762	84112	Sucnr1	protein_coding	3	59989290	59994987	230.011	238.257	154.923	137.115	81.5516	14.2023	65.2666	95.3789
436	ENSMUSG00000028680.15	153.101	1.59093	0.476229	3.34067	0.000835751	0.0346308	ENSMUSG00000028680	12795	Plk3	protein_coding	4	116985852	116991160	133.518	130.861	149.73	505.275	64.0763	97.049	93.238	51.0614
437	ENSMUSG00000006589.9	842.973	-0.535657	0.160855	-3.33006	0.000868274	0.0358595	ENSMUSG00000006589	11821	Aprt	protein_coding	8	123301374	123303648	646.274	744.552	740.861	620.797	892.907	815.448	1136.47	1146.47
438	ENSMUSG00000015027.12	185.427	-0.667845	0.200645	-3.32849	0.000873191	0.0359803	ENSMUSG00000015027	50917	Galns	protein_coding	8	123304981	123338202	117.81	128.153	146.268	180.301	193.893	272.211	215.483	229.295
439	ENSMUSG00000086018.8	10.2854	2.23265	0.67109	3.32689	0.000878198	0.0361041	ENSMUSG00000086018	NA	Gm13179	lncRNA	2	4590835	4592098	21.3181	18.0498	19.0408	9.71683	4.1608	0	5.17989	4.81711
440	ENSMUSG00000055963.13	148.712	-0.685451	0.2067	-3.31616	0.000912633	0.0374346	ENSMUSG00000055963	208820	Triqk	protein_coding	4	12906838	12983553	139.128	101.079	123.765	91.77	158.942	220.136	169.9	184.977
441	ENSMUSG00000091479.2	1081.18	-0.707149	0.213498	-3.3122	0.000925641	0.037882	ENSMUSG00000091479	NA	Gm17035	lncRNA	15	66801456	66802956	709.106	818.556	1159.76	597.045	1389.71	1224.95	1289.79	1460.55
442	ENSMUSG00000050530.15	235.221	0.809646	0.244547	3.3108	0.000930284	0.0379859	ENSMUSG00000050530	269233	Fam171a1	protein_coding	2	3115261	3228843	280.501	291.503	203.391	423.222	181.411	188.18	144.001	169.562
443	ENSMUSG00000005672.13	150.28	1.02374	0.309297	3.3099	0.000933285	0.0380224	ENSMUSG00000005672	16590	Kit	protein_coding	5	75735576	75817382	189.619	290.601	179.157	145.752	76.5586	105.334	142.965	72.2567
444	ENSMUSG00000056832.15	92.2976	0.68861	0.208291	3.306	0.000946382	0.0384692	ENSMUSG00000056832	264134	Ttc26	protein_coding	6	38358404	38404582	106.59	143.496	104.725	100.407	69.9014	72.195	74.5904	66.4762
445	ENSMUSG00000029055.18	41.8773	1.36532	0.413898	3.29869	0.000971369	0.0393961	ENSMUSG00000029055	269615	Plch2	protein_coding	4	155067572	155141241	100.98	37.002	46.7366	57.2213	24.9648	14.2023	26.9354	26.9758
446	ENSMUSG00000027544.17	132.643	0.769533	0.233332	3.29802	0.000973697	0.039402	ENSMUSG00000027544	18019	Nfatc2	protein_coding	2	168318330	168443577	200.839	177.79	118.572	172.744	115.67	79.2961	105.67	90.5618
447	ENSMUSG00000020171.9	234.649	-0.465324	0.141178	-3.29601	0.000980687	0.0395961	ENSMUSG00000020171	64050	Yeats4	protein_coding	10	117051126	117060412	221.035	200.352	201.66	165.186	263.794	279.312	269.354	276.502
448	ENSMUSG00000046229.11	781.756	-0.388965	0.118258	-3.28912	0.001005	0.040487	ENSMUSG00000046229	19018	Scand1	protein_coding	2	156153766	156154667	767.45	672.353	604.114	665.063	818.845	875.808	903.373	947.045
449	ENSMUSG00000026773.20	305.613	0.599458	0.182316	3.28801	0.00100897	0.0405564	ENSMUSG00000026773	170768	Pfkfb3	protein_coding	2	11476244	11558888	333.235	370.922	302.922	466.408	233.837	227.237	229.987	280.356
450	ENSMUSG00000020651.9	20.3466	2.11392	0.643346	3.28583	0.00101683	0.0407818	ENSMUSG00000020651	23985	Slc26a4	protein_coding	12	31569826	31609968	51.6121	35.197	31.1577	14.0354	2.49648	5.91762	16.5756	5.78054
451	ENSMUSG00000038365.9	324.721	-0.512275	0.155958	-3.2847	0.00102092	0.0408548	ENSMUSG00000038365	66822	Fbxo25	protein_coding	8	13957803	13990522	273.769	297.821	272.63	226.726	416.08	314.817	400.923	395.003
452	ENSMUSG00000021250.14	223.586	1.10497	0.336631	3.28243	0.00102916	0.0410935	ENSMUSG00000021250	14281	Fos	protein_coding	12	85520664	85524047	346.699	400.704	202.525	270.992	145.628	139.656	209.267	73.2201
453	ENSMUSG00000089824.11	115.272	-0.583836	0.17795	-3.28089	0.0010348	0.0411365	ENSMUSG00000089824	75710	Rbm12	protein_coding	2	155933878	155953898	96.4923	86.6388	78.7598	107.965	138.138	142.023	130.533	141.623
454	ENSMUSG00000087142.9	2179.24	-0.950672	0.289719	-3.28136	0.0010331	0.0411365	ENSMUSG00000087142	NA	Gm12454	lncRNA	4	43504428	43508763	1436.16	1427.74	2068.53	1011.63	2605.49	1763.45	4034.1	3086.81
455	ENSMUSG00000097654.2	191.346	0.516299	0.157497	3.27814	0.00104492	0.0414476	ENSMUSG00000097654	NA	Gm26714	lncRNA	8	24912420	24930024	243.475	212.987	209.449	235.363	169.76	168.06	161.613	130.062
456	ENSMUSG00000043164.4	15.7212	-2.43948	0.74498	-3.27456	0.00105826	0.0418018	ENSMUSG00000043164	208613	Tmem212	protein_coding	3	27920215	27950517	5.61002	2.70746	6.92394	4.31859	13.3145	9.46819	63.1946	20.2319
457	ENSMUSG00000116041.2	11.9264	-1.84066	0.562117	-3.2745	0.00105848	0.0418018	ENSMUSG00000116041	NA	Gm20369	processed_pseudogene	15	84066910	84067216	7.85402	3.60995	5.19295	4.31859	15.811	14.2023	29.0074	15.4148
458	ENSMUSG00000048388.4	72.5006	-1.26926	0.387897	-3.27215	0.00106734	0.0420444	ENSMUSG00000048388	241520	Fam171b	protein_coding	2	83642980	83713830	48.2461	17.1473	51.9295	52.9027	80.7194	130.188	74.5904	124.282
459	ENSMUSG00000030882.20	72.2661	1.33947	0.40942	3.27163	0.00106928	0.0420444	ENSMUSG00000030882	77505	Dnhd1	protein_coding	7	105300034	105371006	126.786	84.8338	101.263	101.487	24.9648	22.487	78.7343	37.5735
460	ENSMUSG00000032038.8	6843.58	-0.642675	0.196724	-3.26689	0.00108736	0.0426625	ENSMUSG00000032038	20443	St3gal4	protein_coding	9	34957872	35030564	5742.41	5736.21	5824.76	4072.43	7647.54	6263.21	10096.6	9365.43
461	ENSMUSG00000042807.16	18.6648	2.49372	0.763551	3.26595	0.00109097	0.042711	ENSMUSG00000042807	329152	Hecw2	protein_coding	1	53846035	54234327	5.61002	17.1473	28.5612	75.5753	6.65727	4.7341	6.21587	4.81711
462	ENSMUSG00000060147.16	2783.05	-0.417666	0.128026	-3.26235	0.00110495	0.0431646	ENSMUSG00000060147	20719	Serpinb6a	protein_coding	13	34101901	34186777	2627.73	2598.26	2334.23	1971.44	2989.12	3059.41	3260.22	3424.01
463	ENSMUSG00000021874.14	8.92574	-2.15452	0.66145	-3.25726	0.00112493	0.0438503	ENSMUSG00000021874	71106	4933413J09Rik	lncRNA	14	26077729	26121611	3.36601	0.902488	2.59648	6.47788	11.6502	15.3858	16.5756	14.4513
464	ENSMUSG00000021957.8	2859.53	-0.560188	0.172117	-3.25469	0.00113516	0.044154	ENSMUSG00000021957	21881	Tkt	protein_coding	14	30270316	30296677	2307.96	2304.05	2670.91	1961.72	3127.25	2672.4	3855.91	3976.05
465	ENSMUSG00000028059.17	905.362	-0.293649	0.0902722	-3.25293	0.00114221	0.0443325	ENSMUSG00000028059	16800	Arhgef2	protein_coding	3	88513273	88555359	860.576	795.092	806.639	791.382	928.69	1032.03	1011.11	1017.37
466	ENSMUSG00000032690.17	99.0308	0.928963	0.285736	3.25112	0.00114951	0.0444865	ENSMUSG00000032690	246728	Oas2	protein_coding	5	120868398	120887918	94.2483	146.203	168.771	110.124	89.041	66.2774	69.4105	48.1711
467	ENSMUSG00000039419.18	10.5056	-2.88746	0.88825	-3.25073	0.00115111	0.0444865	ENSMUSG00000039419	66797	Cntnap2	protein_coding	6	45036291	47281147	2.24401	2.70746	0.865492	4.31859	11.6502	3.55057	40.4031	18.305
468	ENSMUSG00000039286.13	1362.53	-0.400856	0.12334	-3.25	0.00115403	0.0445043	ENSMUSG00000039286	72007	Fndc3b	protein_coding	3	27470311	27765456	1072.63	1270.7	1209.96	1144.43	1570.28	1310.16	1666.89	1655.16
469	ENSMUSG00000024222.18	1028.56	1.14657	0.352991	3.24815	0.00116157	0.0446994	ENSMUSG00000024222	14229	Fkbp5	protein_coding	17	28618068	28736501	1024.39	1130.82	2415.59	1096.92	452.695	474.593	1011.11	622.371
470	ENSMUSG00000015312.10	317.272	0.657323	0.202641	3.24378	0.00117953	0.0452941	ENSMUSG00000015312	17873	Gadd45b	protein_coding	10	80765907	80768038	391.579	478.318	378.22	305.54	245.487	194.098	242.419	302.515
471	ENSMUSG00000032548.15	5281.99	-0.7195	0.222634	-3.23176	0.00123031	0.0471437	ENSMUSG00000032548	24059	Slco2a1	protein_coding	9	102865911	102973201	3850.71	4856.29	4600.09	2658.09	5706.12	5403.97	7648.62	7532.04
472	ENSMUSG00000063531.8	236.32	0.58584	0.181628	3.22549	0.00125756	0.0480857	ENSMUSG00000063531	20349	Sema3e	protein_coding	5	14075290	14306703	284.989	325.798	219.835	304.461	180.579	165.693	216.519	192.685
473	ENSMUSG00000073411.13	3568.31	0.658014	0.204237	3.22182	0.00127377	0.0486027	ENSMUSG00000073411	14964	H2-D1	protein_coding	17	35481706	35486475	4692.22	4052.17	3914.62	4814.15	2184.42	2713.82	2304.01	3871.03
474	ENSMUSG00000034158.10	1889.14	0.981166	0.304767	3.2194	0.00128458	0.0489116	ENSMUSG00000034158	320184	Lrrc58	protein_coding	16	37688751	37709220	1239.81	3667.71	3135.68	1987.63	1160.03	1250.99	1275.29	1396
475	ENSMUSG00000032449.14	1409.41	-0.735154	0.228476	-3.21765	0.00129247	0.0491083	ENSMUSG00000032449	192287	Slc25a36	protein_coding	9	96957014	96993210	1113.03	877.218	1372.67	868.037	1569.45	1667.59	2405.54	1401.78
476	ENSMUSG00000028862.7	93.7914	1.26061	0.392446	3.21219	0.00131726	0.0498919	ENSMUSG00000028862	53608	Map3k6	protein_coding	4	132968129	132980240	59.4662	125.446	113.379	231.045	56.5868	63.9103	45.583	54.9151
477	ENSMUSG00000030861.16	712.486	-0.477488	0.14869	-3.21129	0.00132138	0.0498919	ENSMUSG00000030861	66885	Acadsb	protein_coding	7	131012330	131050673	525.097	587.519	669.026	599.204	733.132	979.958	741.76	864.19
478	ENSMUSG00000035948.14	143.885	0.591387	0.18414	3.21162	0.0013199	0.0498919	ENSMUSG00000035948	380660	Acss3	protein_coding	10	106769378	106959529	154.836	167.863	160.116	209.452	123.992	121.903	96.3459	116.574
479	ENSMUSG00000078453.4	268.166	-0.488355	0.152113	-3.21047	0.0013252	0.0499314	ENSMUSG00000078453	73112	Abracl	protein_coding	10	17887008	17899036	247.963	228.329	218.104	197.575	276.277	362.158	320.117	294.807
480	ENSMUSG00000026473.17	1888.74	0.637381	0.198705	3.20768	0.00133808	0.050312	ENSMUSG00000026473	14645	Glul	protein_coding	1	153775690	153785469	1868.14	2356.39	2799	2173.33	1616.05	1591.84	1043.23	1661.9
481	ENSMUSG00000042251.13	213.962	0.958197	0.298779	3.20704	0.00134109	0.0503202	ENSMUSG00000042251	212933	Pm20d1	protein_coding	1	131725119	131749211	261.427	232.842	188.677	448.054	165.6	106.517	155.397	153.184
482	ENSMUSG00000036856.5	268.21	0.624451	0.194815	3.20535	0.00134898	0.050511	ENSMUSG00000036856	22417	Wnt4	protein_coding	4	137004800	137027037	314.161	353.775	333.215	301.222	225.515	158.592	187.512	271.685
483	ENSMUSG00000005373.14	977.699	0.923643	0.28849	3.20164	0.00136646	0.0510597	ENSMUSG00000005373	58805	Mlxipl	protein_coding	5	135118744	135167236	1558.46	805.019	1130.33	1628.11	684.867	639.103	934.452	441.248
484	ENSMUSG00000074445.5	869.86	-1.72705	0.540087	-3.19772	0.00138519	0.051637	ENSMUSG00000074445	100042514	Sprr2a3	protein_coding	3	92192724	92198712	817.94	216.597	394.664	185.699	1718.41	350.323	1892.73	1382.51
485	ENSMUSG00000031851.15	153.811	-0.692136	0.216481	-3.19721	0.00138763	0.051637	ENSMUSG00000031851	66566	Ntpcr	protein_coding	8	126456702	126474974	107.712	148.008	112.514	101.487	178.082	182.263	242.419	158.001
486	ENSMUSG00000043991.6	507.621	-0.401819	0.125809	-3.19388	0.00140374	0.0521292	ENSMUSG00000043991	19290	Pura	protein_coding	18	36414150	36425588	426.361	437.706	472.559	413.505	634.937	498.264	568.752	608.883
487	ENSMUSG00000030934.10	2314.63	-0.561868	0.176046	-3.19159	0.0014149	0.0524356	ENSMUSG00000030934	18242	Oat	protein_coding	7	132159207	132178127	1902.92	2072.11	1926.59	1575.21	2047.11	2835.72	3317.2	2840.17
488	ENSMUSG00000053436.16	1089.61	-0.353323	0.110872	-3.18678	0.00143866	0.053207	ENSMUSG00000053436	26416	Mapk14	protein_coding	17	28910303	28967380	950.337	995.444	955.503	926.337	1160.86	1090.03	1259.75	1378.66
489	ENSMUSG00000030545.10	240.408	0.553241	0.173731	3.18446	0.00145024	0.0534498	ENSMUSG00000030545	18631	Pex11a	protein_coding	7	79385705	79392879	325.381	256.306	268.303	294.744	180.579	157.409	223.771	216.77
490	ENSMUSG00000022965.9	749.541	-0.412674	0.129621	-3.18369	0.00145411	0.0534498	ENSMUSG00000022965	15980	Ifngr2	protein_coding	16	91343960	91362511	670.958	657.913	699.318	543.063	774.74	823.733	920.984	905.618
491	ENSMUSG00000015401.13	84.5427	1.12292	0.352702	3.18376	0.00145377	0.0534498	ENSMUSG00000015401	57394	Cltrn	protein_coding	X	162871826	162901856	123.42	82.1264	168.771	89.6107	63.2441	29.5881	70.4465	49.1346
492	ENSMUSG00000045817.9	3044.96	0.624875	0.196462	3.18064	0.00146952	0.0539063	ENSMUSG00000045817	12193	Zfp36l2	protein_coding	17	84491359	84495375	2827.45	4582.83	4394.1	2972.27	2579.69	2214.37	2198.34	2590.64
493	ENSMUSG00000107179.2	20.0255	-1.36618	0.42991	-3.17782	0.00148386	0.0543218	ENSMUSG00000107179	NA	Gm43069	lncRNA	5	120915861	120943688	7.85402	6.31741	16.4444	14.0354	27.4613	26.0375	33.1513	28.9027
494	ENSMUSG00000026971.16	155.561	-0.87331	0.274964	-3.17609	0.00149275	0.0545369	ENSMUSG00000026971	16420	Itgb6	protein_coding	2	60428636	60552987	109.956	107.396	85.6837	137.115	191.397	168.06	148.145	296.734
495	ENSMUSG00000026610.14	142.75	0.860303	0.271287	3.1712	0.00151812	0.0553516	ENSMUSG00000026610	26381	Esrrg	protein_coding	1	187340988	187947082	222.157	215.695	183.484	115.522	114.838	85.2138	80.8063	124.282
496	ENSMUSG00000068551.13	612.771	-0.537374	0.169488	-3.17058	0.00152137	0.0553583	ENSMUSG00000068551	68910	Zfp467	protein_coding	6	48404631	48422759	485.827	500.881	602.383	410.266	728.139	590.579	787.343	796.751
497	ENSMUSG00000024247.15	786.929	-0.581102	0.183314	-3.16998	0.00152452	0.0553611	ENSMUSG00000024247	106522	Pkdcc	protein_coding	17	83522721	83532499	559.88	559.542	663.833	738.479	931.186	1191.81	747.976	902.727
498	ENSMUSG00000021715.13	130.528	-0.698192	0.220333	-3.16881	0.00153065	0.0554724	ENSMUSG00000021715	67285	Cwc27	protein_coding	13	104767648	104953650	85.2722	136.276	82.2218	93.9293	146.46	152.675	173.008	174.38
499	ENSMUSG00000004552.17	596.872	0.98427	0.311165	3.16318	0.00156055	0.0564426	ENSMUSG00000004552	13034	Ctse	protein_coding	1	131566044	131603243	764.084	1053.2	836.931	518.231	502.624	235.521	319.081	545.297
500	ENSMUSG00000007038.6	945.52	-0.714506	0.225934	-3.16245	0.00156448	0.0564714	ENSMUSG00000007038	18010	Neu1	protein_coding	17	35150229	35154929	693.398	719.283	778.078	673.7	1116.76	720.766	1387.17	1475
501	ENSMUSG00000022003.8	119.585	0.765993	0.242667	3.15656	0.00159641	0.0574608	ENSMUSG00000022003	67554	Slc25a30	protein_coding	14	75997557	76024477	113.322	135.373	140.21	213.77	86.5446	81.6632	94.274	91.5252
502	ENSMUSG00000025283.16	765.646	0.534063	0.169209	3.15622	0.00159826	0.0574608	ENSMUSG00000025283	20229	Sat1	protein_coding	X	153996128	153999445	980.631	1011.69	833.469	795.7	521.764	757.456	673.385	551.078
503	ENSMUSG00000027710.15	428.423	-0.44083	0.139806	-3.15315	0.0016152	0.0579545	ENSMUSG00000027710	229211	Acad9	protein_coding	3	36120128	36147002	398.311	375.435	353.986	326.054	430.226	463.942	528.349	551.078
504	ENSMUSG00000031098.19	136.473	1.9047	0.604279	3.15203	0.00162142	0.0580622	ENSMUSG00000031098	55925	Syt8	protein_coding	7	141988587	141994133	457.777	140.788	205.122	58.301	49.9295	17.7529	72.5184	89.5983
505	ENSMUSG00000032193.10	791.523	-0.853514	0.270893	-3.15074	0.00162858	0.0582032	ENSMUSG00000032193	16835	Ldlr	protein_coding	9	21634779	21661215	557.636	584.812	463.038	651.027	970.298	576.376	1472.12	1056.87
506	ENSMUSG00000118559.3	53.9763	0.903063	0.286722	3.14961	0.00163489	0.0583133	ENSMUSG00000118559	432999	A930007A09Rik	protein_coding	16	13572430	13576401	78.5402	80.3214	77.8943	44.2655	34.1185	39.0563	35.2232	42.3906
507	ENSMUSG00000027900.16	630.509	-0.386472	0.122784	-3.14757	0.00164633	0.0584902	ENSMUSG00000027900	67171	Dram2	protein_coding	3	106455114	106483206	526.219	594.739	577.283	485.841	657.406	792.961	703.429	706.189
508	ENSMUSG00000042788.13	18.4107	1.58298	0.502888	3.14778	0.00164516	0.0584902	ENSMUSG00000042788	329831	Fam166b	protein_coding	4	43427019	43429134	43.7581	29.7821	16.4444	20.5133	6.65727	7.10115	12.4317	10.5977
509	ENSMUSG00000025892.17	40.1169	-1.52083	0.483322	-3.14663	0.00165165	0.0585584	ENSMUSG00000025892	14802	Gria4	protein_coding	9	4417896	4796234	7.85402	24.3672	19.0408	31.3098	36.615	99.416	58.0147	44.3175
510	ENSMUSG00000056758.15	96.6051	-1.0185	0.323852	-3.14497	0.00166103	0.0585584	ENSMUSG00000056758	15364	Hmga2	protein_coding	10	120197180	120312374	63.9542	49.6368	96.0696	45.3452	102.356	95.8655	161.613	158.001
511	ENSMUSG00000073434.13	301.901	0.592744	0.188476	3.14494	0.00166123	0.0585584	ENSMUSG00000073434	106618	Wdr90	protein_coding	17	26063745	26080475	311.917	291.503	427.553	421.062	247.983	243.806	265.21	206.173
512	ENSMUSG00000048970.10	268.989	-0.547706	0.1741	-3.14592	0.00165563	0.0585584	ENSMUSG00000048970	59048	C1galt1c1	protein_coding	X	37719662	37723964	231.133	231.037	238.01	172.744	260.466	347.956	330.477	340.088
513	ENSMUSG00000038622.9	115.306	-0.494056	0.157228	-3.14228	0.00167639	0.0589774	ENSMUSG00000038622	69790	Med30	protein_coding	15	52575804	52593960	93.1263	95.6637	96.0696	98.2479	137.306	131.371	136.749	133.916
514	ENSMUSG00000086765.9	10.3628	2.51723	0.802027	3.13859	0.00169761	0.059244	ENSMUSG00000086765	100503518	Gm11827	lncRNA	4	11122805	11126998	10.098	9.92736	10.3859	39.947	1.66432	5.91762	2.07196	2.89027
515	ENSMUSG00000103183.2	45.4644	1.53518	0.489102	3.13877	0.00169659	0.059244	ENSMUSG00000103183	NA	Gm37090	TEC	4	156103013	156107117	57.2222	58.6617	127.227	26.9912	23.3005	24.854	30.0434	15.4148
516	ENSMUSG00000032315.7	19.7141	1.81315	0.57758	3.13923	0.00169395	0.059244	ENSMUSG00000032315	13076	Cyp1a1	protein_coding	9	57595211	57611107	31.4161	52.3443	23.3683	15.1151	4.1608	15.3858	7.25184	8.67081
517	ENSMUSG00000020366.19	1284	-0.506632	0.161402	-3.13895	0.00169555	0.059244	ENSMUSG00000020366	26420	Mapk9	protein_coding	11	49737578	49777248	950.337	1165.11	1221.21	905.824	1438.8	1253.35	1665.85	1671.54
518	ENSMUSG00000017188.4	406.81	-0.373487	0.119016	-3.13812	0.00170038	0.059244	ENSMUSG00000017188	52469	Coa3	protein_coding	11	101168794	101169940	370.261	345.653	370.431	330.372	411.087	476.96	492.089	457.626
519	ENSMUSG00000026098.14	93.7312	-0.760123	0.242566	-3.13368	0.0017263	0.0598008	ENSMUSG00000026098	227099	Pms1	protein_coding	1	53228346	53336177	67.3202	73.1015	91.7422	45.3452	119.831	123.087	111.886	117.538
520	ENSMUSG00000029217.17	196.467	-0.713825	0.227716	-3.13471	0.00172023	0.0598008	ENSMUSG00000029217	21682	Tec	protein_coding	5	72913059	73025826	177.276	148.008	141.075	129.558	243.823	169.244	318.045	244.709
521	ENSMUSG00000031430.9	13.4106	1.86906	0.596394	3.13393	0.00172484	0.0598008	ENSMUSG00000031430	78789	Vsig1	protein_coding	X	139808357	139840221	17.952	30.6846	9.52042	25.9115	5.82511	8.28467	6.21587	2.89027
522	ENSMUSG00000112129.2	418.578	-1.05637	0.337563	-3.12941	0.00175156	0.0605596	ENSMUSG00000112129	68371	Pbld1	protein_coding	10	62895941	62913741	328.747	140.788	182.619	436.178	506.785	498.264	658.882	596.359
523	ENSMUSG00000032501.10	218.405	0.689402	0.220647	3.12445	0.00178138	0.0613557	ENSMUSG00000032501	211770	Trib1	protein_coding	15	59520199	59528948	265.915	283.381	193.87	335.77	159.775	170.428	136.749	201.355
524	ENSMUSG00000033906.6	72.8222	-0.808718	0.258822	-3.12461	0.00178043	0.0613557	ENSMUSG00000033906	108672	Zdhhc15	protein_coding	X	103580575	103714670	42.6361	60.4667	52.795	55.062	88.2089	126.637	78.7343	78.0373
525	ENSMUSG00000026679.4	14.2366	1.64407	0.526458	3.12288	0.00179091	0.0615123	ENSMUSG00000026679	71233	Enkur	protein_coding	2	21185542	21210176	35.9041	20.7572	14.7134	15.1151	7.48943	5.91762	7.25184	6.74396
526	ENSMUSG00000032452.13	42.9739	2.12181	0.679506	3.12258	0.00179274	0.0615123	ENSMUSG00000032452	64085	Clstn2	protein_coding	9	97326448	97915234	67.3202	120.933	64.9119	25.9115	15.811	36.6893	9.3238	2.89027
527	ENSMUSG00000051427.15	325.485	0.512768	0.164248	3.12191	0.0017968	0.0615343	ENSMUSG00000051427	216516	Ccdc157	protein_coding	11	4091123	4110293	357.919	362.8	365.238	443.735	230.508	325.469	273.498	244.709
528	ENSMUSG00000000876.12	460.721	-0.354456	0.113652	-3.11879	0.00181594	0.0620721	ENSMUSG00000000876	59038	Pxmp4	protein_coding	2	154427678	154445628	384.847	374.532	424.957	432.939	480.988	508.915	543.888	534.7
529	ENSMUSG00000052155.6	581.742	-0.424928	0.136303	-3.11753	0.00182372	0.0621533	ENSMUSG00000052155	11480	Acvr2a	protein_coding	2	48704121	48793281	502.657	474.708	567.763	440.496	585.008	655.672	699.285	728.348
530	ENSMUSG00000031169.14	348.762	-0.5904	0.189395	-3.11729	0.0018252	0.0621533	ENSMUSG00000031169	53627	Porcn	protein_coding	X	8060087	8072764	277.135	247.282	359.179	228.885	402.765	437.904	477.586	359.357
531	ENSMUSG00000029632.8	1312.94	-0.575952	0.184914	-3.1147	0.00184134	0.0625407	ENSMUSG00000029632	17992	Ndufa4	protein_coding	6	11900291	11907496	1083.85	1106.45	1073.21	952.249	1312.31	2097.21	1602.66	1275.57
532	ENSMUSG00000029868.15	16.0622	1.55483	0.499413	3.11332	0.00184996	0.0625407	ENSMUSG00000029868	64177	Trpv6	protein_coding	6	41597558	41613339	26.9281	25.2697	21.6373	21.5929	2.49648	10.6517	9.3238	10.5977
533	ENSMUSG00000005483.11	375.631	-0.452058	0.145204	-3.11325	0.00185037	0.0625407	ENSMUSG00000005483	81489	Dnajb1	protein_coding	8	84334822	84339282	337.723	358.288	300.326	273.151	455.191	385.829	419.571	474.967
534	ENSMUSG00000045871.6	48.1354	-1.52889	0.491094	-3.11324	0.00185044	0.0625407	ENSMUSG00000045871	239250	Slitrk6	protein_coding	14	110986012	110992581	24.6841	20.7572	26.8303	26.9912	116.502	57.9927	90.1301	21.1953
535	ENSMUSG00000018865.10	81.0754	-0.954507	0.307422	-3.10488	0.00190356	0.0642159	ENSMUSG00000018865	29859	Sult4a1	protein_coding	15	83960298	83989955	44.8801	65.8816	56.257	53.9824	148.124	61.5433	112.922	105.013
536	ENSMUSG00000027230.10	1451.98	0.585967	0.188899	3.10201	0.00192209	0.0647199	ENSMUSG00000027230	26427	Creb3l1	protein_coding	2	91812673	91854847	1499	2176.8	1885.04	1410.02	1100.95	1121.98	1004.9	1417.2
537	ENSMUSG00000086381.2	50.7716	-1.68883	0.545065	-3.0984	0.0019457	0.0653929	ENSMUSG00000086381	102722	AV064505	lncRNA	9	7669430	7695632	26.9281	16.2448	29.4267	23.7522	77.3908	21.3034	56.9788	154.148
538	ENSMUSG00000027831.10	25.8529	1.8268	0.589942	3.09657	0.0019577	0.0656741	ENSMUSG00000027831	72789	Veph1	protein_coding	3	65960979	66204258	43.7581	49.6368	16.4444	51.8231	14.1467	3.55057	20.7196	6.74396
539	ENSMUSG00000024395.10	949.265	-0.62013	0.200369	-3.09493	0.00196856	0.0659159	ENSMUSG00000024395	225341	Lims2	protein_coding	18	32055343	32091672	694.52	600.154	988.392	710.408	1365.57	916.048	1142.68	1176.34
540	ENSMUSG00000024642.18	463.475	-0.71535	0.231219	-3.09383	0.00197593	0.0660401	ENSMUSG00000024642	21888	Tle4	protein_coding	19	14425514	14575415	210.937	465.684	360.91	364.921	545.896	563.358	612.263	583.834
541	ENSMUSG00000119996.1	19.1356	1.37682	0.44521	3.09251	0.00198472	0.0662112	ENSMUSG00000119996	NA	Gm57286	lncRNA	5	23621532	23623540	31.4161	28.8796	19.0408	31.3098	11.6502	9.46819	15.5397	5.78054
542	ENSMUSG00000039891.7	49.3269	-1.20565	0.390087	-3.09073	0.00199664	0.0664861	ENSMUSG00000039891	378431	Txlnb	protein_coding	10	17671974	17721413	41.5141	29.7821	27.6958	20.5133	64.9084	75.7456	35.2232	99.2326
543	ENSMUSG00000037012.19	812.759	-0.506674	0.164232	-3.08512	0.00203471	0.0676288	ENSMUSG00000037012	15275	Hk1	protein_coding	10	62104634	62215687	549.782	700.33	657.774	778.426	954.487	795.328	940.668	1125.28
544	ENSMUSG00000021124.14	451.59	-0.400247	0.12991	-3.08095	0.0020634	0.068427	ENSMUSG00000021124	53612	Vti1b	protein_coding	12	79202791	79219441	381.481	438.609	338.407	398.39	482.652	558.623	496.233	518.322
545	ENSMUSG00000033029.13	637.503	0.473036	0.153557	3.08053	0.00206631	0.068427	ENSMUSG00000033029	27660	1700088E04Rik	protein_coding	15	79013549	79025453	615.98	768.017	830.873	749.275	520.099	489.979	488.981	636.823
546	ENSMUSG00000026643.17	408.01	-0.37702	0.122494	-3.07786	0.00208493	0.0689171	ENSMUSG00000026643	18108	Nmt2	protein_coding	2	3285249	3329914	354.553	368.215	345.331	353.045	490.974	404.765	442.362	504.834
547	ENSMUSG00000025959.14	217.135	0.548593	0.178286	3.07704	0.00209067	0.0689808	ENSMUSG00000025959	93691	Klf7	protein_coding	1	64068606	64161441	278.257	255.404	219.835	279.629	211.368	170.428	142.965	179.197
548	ENSMUSG00000038712.17	1542	-0.553827	0.180167	-3.07397	0.00211231	0.0695675	ENSMUSG00000038712	75007	Mindy1	protein_coding	3	95188656	95203477	1258.89	1453.91	1307.76	977.081	1593.58	1594.21	2258.43	1892.16
549	ENSMUSG00000028447.12	367.849	-0.381116	0.124068	-3.07183	0.00212754	0.0696876	ENSMUSG00000028447	53598	Dctn3	protein_coding	4	41714798	41723170	335.479	323.993	330.618	287.186	399.436	430.803	453.758	381.515
550	ENSMUSG00000028648.14	218.195	-0.423938	0.137992	-3.07219	0.00212495	0.0696876	ENSMUSG00000028648	595136	Ndufs5	protein_coding	4	123606503	123611995	204.205	177.79	174.829	188.938	232.172	253.274	273.498	240.856
551	ENSMUSG00000023031.9	736.831	1.17382	0.382032	3.07257	0.00212227	0.0696876	ENSMUSG00000023031	109901	Cela1	protein_coding	15	100572302	100585802	1381.19	1100.13	749.516	854.001	453.527	178.712	760.408	417.162
552	ENSMUSG00000055945.9	347.906	0.749993	0.244247	3.07063	0.00213607	0.0698403	ENSMUSG00000055945	320111	Prr18	protein_coding	17	8556291	8562945	482.461	537.883	322.829	402.708	302.074	226.053	324.261	184.977
553	ENSMUSG00000073406.11	6.34741	-5.37562	1.7518	-3.06864	0.00215039	0.0701813	ENSMUSG00000073406	14963	H2-Bl	protein_coding	17	36391007	36395115	0	0	0.865492	0	5.82511	37.8728	6.21587	0
554	ENSMUSG00000019320.15	63.17	0.807506	0.263213	3.06788	0.00215586	0.0702328	ENSMUSG00000019320	71893	Noxo1	protein_coding	17	24915208	24919503	74.0522	99.2736	60.5845	87.4514	47.4331	55.6256	41.4391	39.5003
555	ENSMUSG00000028367.6	1107.33	-0.426964	0.139212	-3.06701	0.00216209	0.070309	ENSMUSG00000028367	22166	Txn1	protein_coding	4	57943373	57956411	918.921	987.321	944.252	926.337	1087.63	1559.89	1220.38	1213.91
556	ENSMUSG00000006445.4	238.919	0.716011	0.233751	3.06313	0.00219032	0.0710988	ENSMUSG00000006445	13836	Epha2	protein_coding	4	141028551	141056695	380.359	274.356	261.379	273.151	193.893	144.39	142.965	240.856
557	ENSMUSG00000026315.14	187.337	-0.501864	0.163874	-3.06249	0.00219503	0.0711237	ENSMUSG00000026315	20725	Serpinb8	protein_coding	1	107517736	107538214	171.666	170.57	142.806	134.956	214.697	248.54	195.8	219.66
558	ENSMUSG00000075551.5	12.6649	3.23346	1.05703	3.059	0.00222077	0.0717605	ENSMUSG00000075551	53973	Cyp3a41a	protein_coding	5	145630859	145656946	33.6601	13.5373	5.19295	38.8673	0	5.91762	4.14391	0
559	ENSMUSG00000032500.11	249.56	-0.637884	0.208544	-3.05875	0.00222263	0.0717605	ENSMUSG00000032500	245038	Dclk3	protein_coding	9	111268149	111318186	196.351	244.574	186.946	152.23	232.172	325.469	312.865	345.869
560	ENSMUSG00000052560.16	222.307	-0.621259	0.20325	-3.05663	0.0022384	0.0721403	ENSMUSG00000052560	66871	Cpne8	protein_coding	15	90371685	90563635	155.958	176.888	185.215	182.46	225.515	208.3	324.261	319.856
561	ENSMUSG00000039166.17	158.475	-0.670918	0.219716	-3.05357	0.00226134	0.0726203	ENSMUSG00000039166	432442	Akap7	protein_coding	10	25044988	25183768	86.3942	143.496	145.403	112.283	173.921	224.87	205.124	176.306
562	ENSMUSG00000024044.20	942.428	-0.882122	0.288879	-3.0536	0.00226112	0.0726203	ENSMUSG00000024044	13823	Epb41l3	protein_coding	17	69382678	69596984	503.779	731.015	1018.68	397.31	1197.48	1002.45	1469.02	1219.69
563	ENSMUSG00000020458.17	1663.73	-0.441179	0.144527	-3.05258	0.00226884	0.0726882	ENSMUSG00000020458	68585	Rtn4	protein_coding	11	29642947	29694331	1310.5	1454.81	1469.61	1411.1	2201.89	1652.2	1642.02	2167.7
564	ENSMUSG00000024758.16	2092.02	-0.270225	0.0885338	-3.05223	0.00227151	0.0726882	ENSMUSG00000024758	20168	Rtn3	protein_coding	19	7403266	7460646	1867.01	1969.23	1940.43	1809.49	2202.73	2169.4	2287.44	2490.45
565	ENSMUSG00000031095.16	323.56	-0.369165	0.121119	-3.04796	0.00230402	0.0735981	ENSMUSG00000031095	72584	Cul4b	protein_coding	X	37622151	37665073	271.525	295.113	272.63	289.346	353.668	408.316	349.124	348.759
566	ENSMUSG00000100481.2	6.91954	2.78813	0.915301	3.04614	0.002318	0.073914	ENSMUSG00000100481	NA	Gm7114	processed_pseudogene	1	33139988	33141776	17.952	9.02488	5.19295	16.1947	1.66432	1.18352	4.14391	0
567	ENSMUSG00000051817.9	202.302	-0.62976	0.206811	-3.0451	0.00232606	0.0739438	ENSMUSG00000051817	20667	Sox12	protein_coding	2	152235531	152239983	132.396	172.375	129.824	200.814	262.13	284.046	225.843	210.99
568	ENSMUSG00000032718.5	243.276	0.569894	0.187242	3.04362	0.00233752	0.0739438	ENSMUSG00000032718	67729	Mansc1	protein_coding	6	134586170	134609451	323.137	318.578	232.817	289.346	197.222	168.06	177.152	239.892
569	ENSMUSG00000030587.6	481.875	-0.520712	0.171097	-3.04337	0.00233942	0.0739438	ENSMUSG00000030587	72275	2200002D01Rik	protein_coding	7	28945986	28947891	435.337	396.192	408.512	343.328	487.645	474.593	675.457	633.932
570	ENSMUSG00000030559.9	46.27	-1.11646	0.366692	-3.04469	0.00232921	0.0739438	ENSMUSG00000030559	72433	Rab38	protein_coding	7	88079481	88140780	32.5381	26.1721	42.4091	15.1151	57.419	85.2138	62.1587	49.1346
571	ENSMUSG00000017607.10	32.094	1.62246	0.532934	3.04439	0.00233154	0.0739438	ENSMUSG00000017607	217169	Tns4	protein_coding	11	98956504	98980132	35.9041	55.0517	15.5789	87.4514	16.6432	15.3858	12.4317	18.305
572	ENSMUSG00000021831.10	441.03	-0.83359	0.274017	-3.04211	0.00234926	0.0741248	ENSMUSG00000021831	50527	Ero1a	protein_coding	14	45520544	45556228	277.135	439.511	284.747	266.673	537.575	403.582	482.766	836.251
573	ENSMUSG00000079164.11	97.0712	0.739642	0.243418	3.03856	0.00237709	0.0745504	ENSMUSG00000079164	53791	Tlr5	protein_coding	1	182782353	182804010	133.518	97.4687	146.268	109.044	74.8943	53.2586	72.5184	89.5983
574	ENSMUSG00000036885.15	329.846	0.48593	0.159861	3.0397	0.00236813	0.0745504	ENSMUSG00000036885	622434	Arhgef26	protein_coding	3	62245765	62369642	334.357	377.24	366.103	462.089	287.927	289.963	232.059	289.027
575	ENSMUSG00000031886.15	137.368	1.72377	0.567349	3.03829	0.00237927	0.0745504	ENSMUSG00000031886	234673	Ces2e	protein_coding	8	105652892	105661304	313.039	92.9562	64.9119	372.478	59.0833	108.884	53.8708	33.7198
576	ENSMUSG00000022621.17	104.081	0.648412	0.21335	3.03919	0.00237216	0.0745504	ENSMUSG00000022621	68708	Rabl2	protein_coding	15	89466736	89476126	150.348	126.348	120.303	112.283	94.034	63.9103	92.202	73.2201
577	ENSMUSG00000099146.8	30.8863	-2.25362	0.741915	-3.03757	0.00238496	0.0745993	ENSMUSG00000099146	68369	0610031O16Rik	lncRNA	3	137916477	137946166	24.6841	2.70746	0.865492	15.1151	42.4401	62.7268	59.0507	39.5003
578	ENSMUSG00000005547.15	102.677	-1.0958	0.361294	-3.033	0.00242137	0.0752167	ENSMUSG00000005547	13087	Cyp2a5	protein_coding	7	26534730	26542973	80.7842	31.5871	62.3154	87.4514	104.852	196.465	106.706	151.257
579	ENSMUSG00000040466.17	310.467	-0.376059	0.123971	-3.03345	0.00241773	0.0752167	ENSMUSG00000040466	233016	Blvrb	protein_coding	7	27147403	27165569	281.623	269.844	267.437	261.275	335.36	383.462	367.772	316.966
580	ENSMUSG00000020926.17	63.3005	1.3417	0.442322	3.03331	0.00241888	0.0752167	ENSMUSG00000020926	11488	Adam11	protein_coding	11	102652265	102671088	80.7842	42.4169	70.9704	169.505	48.2652	30.7716	29.0074	34.6832
581	ENSMUSG00000024215.15	86.1551	1.57857	0.520272	3.03412	0.0024124	0.0752167	ENSMUSG00000024215	30051	Spdef	protein_coding	17	27933326	27947929	179.52	149.813	24.2338	163.027	44.9366	42.6069	32.1153	52.9883
582	ENSMUSG00000022537.19	102.39	-0.933329	0.308018	-3.03011	0.00244462	0.0758085	ENSMUSG00000022537	224090	Tmem44	protein_coding	16	30330673	30369660	49.3681	46.9294	84.8182	100.407	112.341	124.27	129.497	171.489
583	ENSMUSG00000037681.14	71.547	-1.14755	0.378931	-3.0284	0.00245856	0.0761098	ENSMUSG00000037681	272636	Esyt3	protein_coding	9	99192016	99240610	29.1721	46.0269	61.45	41.0266	148.956	113.618	56.9788	75.147
584	ENSMUSG00000027332.12	623.262	0.413089	0.136558	3.02502	0.00248616	0.0768324	ENSMUSG00000027332	56357	Ivd	protein_coding	2	118692435	118713390	629.444	666.036	797.984	753.594	489.31	491.163	585.327	573.237
585	ENSMUSG00000003123.16	247.603	-0.713685	0.236011	-3.02395	0.00249496	0.0769728	ENSMUSG00000003123	16890	Lipe	protein_coding	7	25078952	25098135	144.738	171.473	253.589	179.221	261.298	356.241	365.7	248.563
586	ENSMUSG00000097882.4	52.5724	-1.59375	0.52725	-3.02275	0.00250485	0.0770145	ENSMUSG00000097882	70345	0610038B21Rik	lncRNA	8	78243685	78250527	3.36601	35.197	40.6781	24.8319	77.3908	85.2138	65.2666	88.6349
587	ENSMUSG00000048832.10	572.518	-0.636432	0.210515	-3.02321	0.00250108	0.0770145	ENSMUSG00000048832	107305	Vps37c	protein_coding	19	10666099	10691991	540.805	404.314	468.231	380.036	613.301	523.118	894.049	756.287
588	ENSMUSG00000049001.6	248.414	-0.623932	0.206593	-3.02011	0.00252684	0.0775586	ENSMUSG00000049001	68169	Ndnf	protein_coding	6	65648574	65689310	154.836	240.062	185.215	201.894	371.975	298.248	239.311	295.771
589	ENSMUSG00000022742.7	1221.72	-1.01474	0.336189	-3.01837	0.00254137	0.0778721	ENSMUSG00000022742	12892	Cpox	protein_coding	16	58490655	58537999	761.84	717.478	1110.43	645.629	1289.85	1017.83	2906.95	1323.74
590	ENSMUSG00000026649.15	35.987	1.15293	0.383398	3.00714	0.00263715	0.0806701	ENSMUSG00000026649	75472	Cfap126	protein_coding	1	170941487	170954536	57.2222	60.4667	46.7366	33.4691	17.4753	33.1387	25.8994	13.4879
591	ENSMUSG00000062175.14	91.8425	-1.09392	0.364049	-3.00488	0.00265684	0.0811348	ENSMUSG00000062175	228839	Tgif2	protein_coding	2	156681927	156697490	32.5381	75.809	69.2394	56.1417	99.0269	106.517	202.016	93.452
592	ENSMUSG00000041119.13	56.9207	0.834837	0.277966	3.00338	0.00266997	0.0813981	ENSMUSG00000041119	18585	Pde9a	protein_coding	17	31605184	31695284	58.3442	68.5891	78.7598	85.2921	37.4472	56.8092	38.3312	31.793
593	ENSMUSG00000039801.8	236.87	0.490705	0.163412	3.00286	0.00267453	0.0813994	ENSMUSG00000039801	73692	Cplane1	protein_coding	15	8198590	8300642	254.695	271.649	291.671	288.266	197.222	235.521	157.469	198.465
594	ENSMUSG00000022105.7	421.223	-0.368463	0.122738	-3.00202	0.00268195	0.0814879	ENSMUSG00000022105	19645	Rb1	protein_coding	14	73421113	73563262	394.945	398.899	336.677	340.089	440.212	480.511	503.485	474.967
595	ENSMUSG00000042303.20	500.633	0.518769	0.172884	3.00067	0.00269387	0.0817124	ENSMUSG00000042303	105835	Sgsm3	protein_coding	15	80861966	80896491	632.81	598.349	665.564	462.089	396.108	339.671	468.262	442.211
596	ENSMUSG00000074274.9	24.5274	-2.02276	0.674571	-2.99859	0.00271235	0.082135	ENSMUSG00000074274	434147	D930028M14Rik	lncRNA	7	24851846	24856054	0	15.3423	16.4444	6.47788	40.7758	29.5881	53.8708	33.7198
597	ENSMUSG00000040711.9	647.312	-0.538295	0.179612	-2.99699	0.00272663	0.082429	ENSMUSG00000040711	268396	Sh3pxd2b	protein_coding	11	32297820	32378173	390.457	509.003	559.108	653.187	864.613	752.721	707.573	741.836
598	ENSMUSG00000022091.7	876.752	0.579685	0.193921	2.98928	0.00279634	0.0843954	ENSMUSG00000022091	20410	Sorbs3	protein_coding	14	70417917	70449438	964.923	1125.4	899.246	1211.36	599.155	945.636	652.666	615.627
599	ENSMUSG00000094613.3	48.8857	-1.27633	0.427152	-2.988	0.00280811	0.0844679	ENSMUSG00000094613	319929	A630076J17Rik	lncRNA	3	107137930	107142039	34.7821	14.4398	28.5612	36.708	76.5586	107.701	52.8349	39.5003
600	ENSMUSG00000021779.20	318.554	-0.545291	0.182489	-2.98809	0.00280731	0.0844679	ENSMUSG00000021779	21834	Thrb	protein_coding	14	4431611	4809435	245.719	271.649	307.25	210.531	315.388	352.69	402.995	442.211
601	ENSMUSG00000061878.17	1292.57	-0.763718	0.255646	-2.98741	0.00281352	0.0844898	ENSMUSG00000061878	20698	Sphk1	protein_coding	11	116421751	116427501	1019.9	933.172	1138.12	741.718	1438.8	1024.93	1767.38	2276.57
602	ENSMUSG00000033416.16	402.577	0.48636	0.162834	2.98684	0.00281873	0.0845057	ENSMUSG00000033416	68778	Gucd1	protein_coding	10	75186945	75353806	563.246	427.779	385.144	504.195	350.339	329.02	357.412	303.478
603	ENSMUSG00000090394.9	120.426	0.738604	0.247348	2.98609	0.0028257	0.0845743	ENSMUSG00000090394	67647	4930523C07Rik	protein_coding	1	159871952	159907778	155.958	157.033	109.052	181.381	94.8661	62.7268	97.3819	105.013
604	ENSMUSG00000038550.11	23.674	1.34348	0.450219	2.98407	0.00284445	0.0849945	ENSMUSG00000038550	229599	Ciart	protein_coding	3	95785815	95789563	24.6841	31.5871	28.5612	50.7434	6.65727	15.3858	13.4677	18.305
605	ENSMUSG00000029090.13	1630.21	-0.447987	0.150199	-2.98262	0.00285794	0.0852564	ENSMUSG00000029090	70693	Adgra3	protein_coding	5	50117298	50216348	1338.55	1533.33	1527.59	1116.36	1869.86	1646.28	1869.94	2139.76
606	ENSMUSG00000013155.11	51.6586	0.800743	0.268572	2.98149	0.00286854	0.0854313	ENSMUSG00000013155	102124	Enkd1	protein_coding	8	106430283	106434842	60.5882	56.8567	73.5668	71.2567	41.608	46.1574	36.2592	26.9758
607	ENSMUSG00000033863.3	778.975	0.848919	0.285191	2.97666	0.00291402	0.086643	ENSMUSG00000033863	16601	Klf9	protein_coding	19	23118590	23145498	706.862	1008.98	1030.8	1259.95	554.218	756.272	308.721	605.993
608	ENSMUSG00000081534.4	1442.14	-0.418518	0.140698	-2.97459	0.00293384	0.0870887	ENSMUSG00000081534	67739	Slc48a1	protein_coding	15	97676401	97690573	1274.6	1302.29	1309.49	1051.58	1718.41	1350.4	1738.37	1791.97
609	ENSMUSG00000057894.11	144.449	0.512925	0.17248	2.97382	0.00294119	0.0871576	ENSMUSG00000057894	67230	Zfp329	protein_coding	7	12538904	12552785	141.372	175.083	169.636	193.257	125.656	125.454	105.67	119.464
610	ENSMUSG00000020051.18	3245.28	0.541087	0.18198	2.97334	0.00294582	0.0871576	ENSMUSG00000020051	18478	Pah	protein_coding	10	87357657	87419998	3845.1	4167.69	3693.92	3681.6	2679.55	1813.16	3083.07	2998.17
611	ENSMUSG00000067889.8	191.165	1.2785	0.430434	2.97027	0.0029754	0.0878886	ENSMUSG00000067889	20743	Sptbn2	protein_coding	19	4761195	4802388	317.527	125.446	143.672	496.638	113.174	98.2325	145.037	89.5983
612	ENSMUSG00000066952.12	1568.81	-0.440501	0.148354	-2.96925	0.00298526	0.0878924	ENSMUSG00000066952	231646	Myo1h	protein_coding	5	114427227	114503418	1403.63	1398.86	1312.95	1209.21	1596.91	1518.46	2125.83	1984.65
613	ENSMUSG00000110277.3	154.486	0.953116	0.320971	2.96948	0.00298306	0.0878924	ENSMUSG00000110277	108168395	Gm45871	protein_coding	18	90597901	90610652	262.549	201.255	220.701	129.558	90.7053	166.877	89.0941	75.147
614	ENSMUSG00000006720.17	10.0967	2.41412	0.813966	2.96587	0.00301826	0.0886948	ENSMUSG00000006720	193452	Zfp184	protein_coding	13	22129264	22144949	31.4161	5.41493	8.65492	22.6726	4.99295	3.55057	3.10793	0.963423
615	ENSMUSG00000041617.11	23.7153	-1.10855	0.37382	-2.96546	0.00302235	0.0886948	ENSMUSG00000041617	72315	Ccdc74a	protein_coding	16	17464334	17468602	12.342	16.2448	19.0408	11.8761	24.9648	39.0563	37.2952	28.9027
616	ENSMUSG00000032870.9	420.029	-0.395305	0.133458	-2.96202	0.00305627	0.0895448	ENSMUSG00000032870	69780	Smap2	protein_coding	4	120825514	120874444	375.871	341.14	369.565	363.841	399.436	519.567	514.881	475.931
617	ENSMUSG00000031072.15	862.143	-0.621475	0.209995	-2.95947	0.00308164	0.0901417	ENSMUSG00000031072	72284	LTO1	protein_coding	7	144468837	144485438	851.6	577.592	601.517	687.735	1011.07	757.456	1096.06	1314.11
618	ENSMUSG00000106617.2	72.7403	0.845283	0.285767	2.95794	0.003097	0.0904445	ENSMUSG00000106617	108169076	Gm36266	lncRNA	5	137611114	137613509	109.956	72.199	115.11	76.655	51.5939	42.6069	70.4465	43.354
619	ENSMUSG00000032849.15	368.637	-0.878146	0.297009	-2.95663	0.00311016	0.0906821	ENSMUSG00000032849	239273	Abcc4	protein_coding	14	118720104	118943631	292.843	183.205	283.016	280.708	458.52	250.907	597.759	602.139
620	ENSMUSG00000053070.6	32.3662	1.06514	0.360382	2.9556	0.00312061	0.0908399	ENSMUSG00000053070	234912	Cfap300	protein_coding	9	8021673	8042824	51.6121	58.6617	29.4267	35.6284	21.6361	21.3034	16.5756	24.0856
621	ENSMUSG00000021367.9	33.0805	1.35647	0.459058	2.9549	0.00312775	0.0909011	ENSMUSG00000021367	13614	Edn1	protein_coding	13	42454952	42461466	43.7581	54.1493	25.0993	68.0178	29.1256	9.46819	18.6476	16.3782
622	ENSMUSG00000057400.15	2111.71	1.49595	0.507061	2.95023	0.0031754	0.0919899	ENSMUSG00000057400	13884	Ces1c	protein_coding	8	93825643	93857911	5141.02	1083.89	1435.85	4810.91	956.151	1705.46	1227.63	532.773
623	ENSMUSG00000046532.9	269.34	-0.801704	0.271703	-2.95067	0.0031709	0.0919899	ENSMUSG00000046532	11835	Ar	protein_coding	X	97192375	97366821	135.762	238.257	264.841	145.752	397.772	334.937	255.886	381.515
624	ENSMUSG00000032454.10	26.546	1.50555	0.510834	2.94725	0.00320619	0.0927329	ENSMUSG00000032454	19660	Rbp2	protein_coding	9	98368168	98391834	57.2222	45.1244	39.8126	15.1151	18.3075	9.46819	18.6476	8.67081
625	ENSMUSG00000021062.16	91.3209	1.33713	0.453994	2.94526	0.00322683	0.0931805	ENSMUSG00000021062	104886	Rab15	protein_coding	12	76844734	76869682	199.717	134.471	64.0464	125.239	64.9084	78.1126	20.7196	43.354
626	ENSMUSG00000048779.6	194.382	-0.474647	0.161215	-2.94418	0.00323811	0.0933569	ENSMUSG00000048779	233571	P2ry6	protein_coding	7	100586837	100623856	166.056	161.545	179.157	143.593	223.019	208.3	266.246	207.136
627	ENSMUSG00000004347.18	7.86816	2.63501	0.896624	2.93881	0.00329474	0.094838	ENSMUSG00000004347	18575	Pde1c	protein_coding	6	56046789	56629472	25.8061	8.12239	4.32746	16.1947	2.49648	0	3.10793	2.89027
628	ENSMUSG00000032515.9	89.7777	0.95576	0.325358	2.93757	0.00330796	0.095067	ENSMUSG00000032515	215418	Csrnp1	protein_coding	9	119800229	119813724	71.8082	107.396	107.321	187.859	71.5657	49.708	58.0147	64.5493
629	ENSMUSG00000034875.6	377.966	-0.857735	0.292268	-2.93475	0.00333812	0.095412	ENSMUSG00000034875	110959	Nudt19	protein_coding	7	35246610	35255729	226.645	388.07	278.689	181.381	479.324	306.533	581.183	581.907
630	ENSMUSG00000003070.7	47.7899	-0.92705	0.315834	-2.93525	0.00333281	0.095412	ENSMUSG00000003070	13637	Efna2	protein_coding	10	80015316	80025844	21.3181	33.392	35.4852	41.0266	53.2582	78.1126	72.5184	47.2077
631	ENSMUSG00000023961.17	613.238	-0.445358	0.151751	-2.93479	0.00333776	0.095412	ENSMUSG00000023961	224794	Enpp4	protein_coding	17	44407199	44416700	514.999	513.515	616.231	430.779	628.28	781.126	741.76	679.213
632	ENSMUSG00000024485.17	126.922	1.84828	0.62985	2.93448	0.00334111	0.095412	ENSMUSG00000024485	240215	Slc4a9	protein_coding	18	36661200	36689326	262.549	268.039	171.367	92.8497	55.7547	13.0188	131.569	20.2319
633	ENSMUSG00000036769.15	96.9679	-0.803825	0.274177	-2.93178	0.00337028	0.096093	ENSMUSG00000036769	72404	Wdr44	protein_coding	X	23559290	23672264	44.8801	63.1741	77.0288	97.1683	126.488	147.941	101.526	117.538
634	ENSMUSG00000048022.12	1648.87	-0.583233	0.199116	-2.92911	0.00339939	0.09677	ENSMUSG00000048022	319832	Tmem229a	protein_coding	6	24951140	24956296	1409.24	1388.93	1545.77	936.054	2023.81	1522.01	2199.38	2165.77
635	ENSMUSG00000025871.19	698.686	-0.289033	0.0987171	-2.92789	0.00341274	0.0969971	ENSMUSG00000025871	97820	4833439L19Rik	protein_coding	13	54699031	54713248	586.808	620.911	656.043	652.107	770.579	716.032	773.875	813.129
636	ENSMUSG00000032599.13	889.462	0.616289	0.210595	2.92642	0.0034289	0.0970875	ENSMUSG00000032599	76500	Ip6k2	protein_coding	9	108660995	108683536	1303.77	1013.49	933.866	1054.82	565.868	751.538	935.488	556.858
637	ENSMUSG00000060002.15	1040.79	-0.504806	0.172505	-2.92633	0.00342985	0.0970875	ENSMUSG00000060002	212862	Chpt1	protein_coding	10	88288607	88339935	831.404	989.126	984.93	635.912	1292.34	1135	1127.14	1330.49
638	ENSMUSG00000060904.15	1048.17	-0.359065	0.12271	-2.92613	0.00343206	0.0970875	ENSMUSG00000060904	104303	Arl1	protein_coding	10	88566720	88579956	857.21	1016.2	923.48	874.514	1072.65	1357.5	1148.9	1134.91
639	ENSMUSG00000086582.2	270.347	-0.432812	0.148031	-2.9238	0.00345789	0.0976651	ENSMUSG00000086582	NA	Gm16272	lncRNA	6	39561026	39569718	214.303	241.867	240.607	223.487	316.22	265.109	361.556	299.625
640	ENSMUSG00000034402.4	7.30612	-2.52969	0.866208	-2.92042	0.00349558	0.0985753	ENSMUSG00000034402	238271	Kcnh5	protein_coding	12	74943994	75224106	0	1.80498	3.46197	3.23894	8.32159	8.28467	8.28782	25.049
641	ENSMUSG00000054693.15	1514.36	-0.269753	0.0924025	-2.91933	0.00350786	0.0987675	ENSMUSG00000054693	11487	Adam10	protein_coding	9	70586279	70687511	1293.67	1511.67	1355.36	1331.21	1645.18	1623.8	1614.05	1739.94
642	ENSMUSG00000109157.2	4.51499	3.45289	1.18402	2.91624	0.00354277	0.099595	ENSMUSG00000109157	NA	Gm44829	TEC	7	58968379	58971571	6.73202	8.12239	9.52042	8.63718	0	0	3.10793	0
643	ENSMUSG00000025935.11	1779.78	-0.282972	0.0972173	-2.91071	0.00360606	0.101063	ENSMUSG00000025935	72265	Tram1	protein_coding	1	13634922	13660134	1579.78	1656.97	1601.16	1583.84	1728.39	2001.34	1979.75	2107.01
644	ENSMUSG00000068205.15	42.3968	-0.983763	0.337981	-2.9107	0.00360618	0.101063	ENSMUSG00000068205	72899	Macrod2	protein_coding	2	140237229	142234886	20.1961	37.9045	27.6958	28.0708	77.3908	49.708	40.4031	57.8054
645	ENSMUSG00000066170.9	17.8108	1.81113	0.622618	2.9089	0.00362704	0.10149	ENSMUSG00000066170	NA	E230001N04Rik	lncRNA	17	28741690	28744372	34.7821	31.5871	27.6958	16.1947	1.66432	15.3858	10.3598	4.81711
646	ENSMUSG00000026729.10	52.6419	0.880812	0.302978	2.90718	0.00364704	0.101891	ENSMUSG00000026729	75255	4930562F07Rik	lncRNA	1	159902305	159905555	81.9062	58.6617	48.4676	84.2125	29.9577	31.9552	44.547	41.4272
647	ENSMUSG00000026832.13	135.968	-0.662605	0.227978	-2.90645	0.00365561	0.101973	ENSMUSG00000026832	227929	Cytip	protein_coding	2	58019149	58085544	89.7602	83.0289	135.017	113.363	182.243	146.757	142.965	194.611
648	ENSMUSG00000018965.12	1325.38	-0.338471	0.116532	-2.90452	0.00367818	0.102369	ENSMUSG00000018965	22629	Ywhah	protein_coding	5	33176160	33185310	1115.27	1279.73	1057.63	1230.8	1579.44	1408.39	1348.84	1582.9
649	ENSMUSG00000033579.17	537.395	-0.832056	0.286495	-2.90426	0.00368117	0.102369	ENSMUSG00000033579	338521	Fa2h	protein_coding	8	112071767	112120456	305.185	381.752	583.342	275.31	611.637	523.118	664.062	954.752
650	ENSMUSG00000018585.10	328.983	-0.373963	0.128801	-2.90342	0.0036911	0.102488	ENSMUSG00000018585	11927	Atox1	protein_coding	11	55337467	55352065	284.989	314.066	293.402	252.637	372.807	400.031	371.916	342.015
651	ENSMUSG00000025899.15	515.033	-0.608808	0.209758	-2.90243	0.00370279	0.102654	ENSMUSG00000025899	67667	Alkbh8	protein_coding	9	3335140	3391154	493.681	398.899	456.114	282.868	530.085	552.706	705.501	700.408
652	ENSMUSG00000024030.8	103.34	1.14626	0.395059	2.90148	0.00371407	0.102809	ENSMUSG00000024030	11307	Abcg1	protein_coding	17	31276649	31336962	153.714	166.96	105.59	142.513	63.2441	119.536	41.4391	33.7198
653	ENSMUSG00000079144.8	105.565	0.775674	0.267564	2.89903	0.00374324	0.1033	ENSMUSG00000079144	319266	A130010J15Rik	protein_coding	1	192850354	192860140	138.006	157.935	121.169	116.602	84.0481	46.1574	102.562	78.0373
654	ENSMUSG00000044258.11	16.7573	2.07366	0.715218	2.89934	0.00373948	0.1033	ENSMUSG00000044258	13024	Ctla2a	protein_coding	13	61081969	61084439	8.97602	20.7572	13.8479	64.7788	7.48943	8.28467	4.14391	5.78054
655	ENSMUSG00000025431.5	90.1393	2.25134	0.776839	2.89808	0.00375457	0.103454	ENSMUSG00000025431	11571	Crisp1	protein_coding	17	40604649	40630098	30.2941	298.723	207.718	59.3806	33.2864	14.2023	6.21587	71.2933
656	ENSMUSG00000021795.11	392.691	1.02538	0.35394	2.89705	0.00376691	0.103636	ENSMUSG00000021795	20390	Sftpd	protein_coding	14	40894171	40907106	446.557	768.017	534.009	358.443	275.445	115.985	281.786	361.284
657	ENSMUSG00000025203.7	5377.12	-0.513042	0.177154	-2.89603	0.00377921	0.103816	ENSMUSG00000025203	20250	Scd2	protein_coding	19	44282113	44295303	4150.29	5506.98	4387.18	3678.36	5647.86	5944.84	7904.51	5796.92
658	ENSMUSG00000021236.17	744.611	-0.474584	0.163952	-2.89465	0.00379581	0.104114	ENSMUSG00000021236	12499	Entpd5	protein_coding	12	84420631	84455803	658.616	573.982	672.488	588.408	830.495	663.957	986.251	982.691
659	ENSMUSG00000027737.11	6.91502	-2.89698	1.00114	-2.89369	0.00380747	0.104275	ENSMUSG00000027737	26570	Slc7a11	protein_coding	3	49846975	50398063	0	0	5.19295	1.07965	9.15375	18.9364	10.3598	10.5977
660	ENSMUSG00000005107.14	58.7249	0.928959	0.321182	2.89231	0.00382416	0.104573	ENSMUSG00000005107	117591	Slc2a9	protein_coding	5	38506616	38660486	115.566	59.5642	56.257	76.655	31.622	47.341	40.4031	42.3906
661	ENSMUSG00000048807.3	89.2975	0.68658	0.23751	2.89074	0.00384334	0.104939	ENSMUSG00000048807	103710	Slc35e4	protein_coding	11	3857021	3864664	107.712	119.128	93.4732	120.921	81.5516	69.8279	46.619	75.147
662	ENSMUSG00000029915.15	8.06671	-2.41344	0.835291	-2.88934	0.00386057	0.10525	ENSMUSG00000029915	23845	Clec5a	protein_coding	6	40551828	40562755	0	1.80498	6.92394	1.07965	14.9789	17.7529	11.3958	10.5977
663	ENSMUSG00000066637.3	111.903	-0.678813	0.234978	-2.88883	0.00386678	0.10526	ENSMUSG00000066637	75516	Ttc32	protein_coding	12	9079997	9091988	66.1982	106.494	86.5492	84.2125	120.663	126.637	179.224	125.245
664	ENSMUSG00000037989.16	595.63	-0.769502	0.266506	-2.88737	0.00388475	0.10559	ENSMUSG00000037989	75607	Wnk2	protein_coding	13	49189779	49301490	379.237	416.949	602.383	362.762	743.95	491.163	1055.66	712.933
665	ENSMUSG00000043461.14	1184.04	0.730009	0.253009	2.88531	0.00391032	0.105966	ENSMUSG00000043461	66183	Sptssb	protein_coding	3	69726875	69767273	1823.26	1795.05	1460.09	831.329	942.836	727.867	986.251	905.618
666	ENSMUSG00000109244.2	69.9519	-0.80247	0.278088	-2.88567	0.00390581	0.105966	ENSMUSG00000109244	NA	Gm44751	lncRNA	7	87960686	87965072	33.6601	41.5144	70.1049	58.301	94.8661	79.2961	93.238	88.6349
667	ENSMUSG00000027562.13	4533.98	-0.469228	0.162662	-2.88468	0.00391814	0.106019	ENSMUSG00000027562	12349	Car2	protein_coding	3	14951333	14965830	3777.78	4277.79	4092.05	3064.04	4750.8	4452.42	5944.44	5912.53
668	ENSMUSG00000028431.12	262.964	0.398465	0.138253	2.88214	0.00394987	0.106718	ENSMUSG00000028431	230233	Elp1	protein_coding	4	56749680	56802331	322.015	297.821	283.016	293.664	229.676	220.136	257.958	199.429
669	ENSMUSG00000042097.18	870.436	-0.733502	0.254927	-2.8773	0.00401093	0.108205	ENSMUSG00000042097	22685	Zfp239	protein_coding	6	117839061	117850252	574.466	830.289	797.118	412.425	974.458	869.89	1374.74	1130.1
670	ENSMUSG00000032392.12	405.187	0.652323	0.226834	2.87577	0.00403043	0.108569	ENSMUSG00000032392	214424	Parp16	protein_coding	9	65102635	65146506	486.949	532.468	573.821	387.593	290.424	239.072	439.255	291.917
671	ENSMUSG00000061689.16	810.386	-0.474535	0.165161	-2.87317	0.00406379	0.109304	ENSMUSG00000061689	228836	Dlgap4	protein_coding	2	156455625	156606283	654.128	675.061	733.072	651.027	882.921	718.399	1111.6	1056.87
672	ENSMUSG00000047945.7	295.782	0.741918	0.258702	2.86785	0.00413267	0.110889	ENSMUSG00000047945	17357	Marcksl1	protein_coding	4	129407374	129409778	402.799	428.682	209.449	440.496	259.634	230.787	197.872	196.538
673	ENSMUSG00000025545.11	165.104	-0.439665	0.153318	-2.86768	0.00413499	0.110889	ENSMUSG00000025545	69634	Clybl	protein_coding	14	122419116	122639646	121.176	151.618	151.461	134.956	178.082	198.832	196.836	187.867
674	ENSMUSG00000032261.17	1274.3	-0.478515	0.166907	-2.86695	0.00414452	0.11098	ENSMUSG00000032261	212531	Sh3bgrl2	protein_coding	9	83430380	83520854	1045.71	1115.47	1216.88	879.913	1168.35	1513.73	1717.65	1536.66
675	ENSMUSG00000084897.2	36.8189	2.19113	0.764719	2.86527	0.0041665	0.111162	ENSMUSG00000084897	NA	Gm14226	lncRNA	2	154860186	154869024	51.6121	119.128	35.4852	35.6284	23.3005	13.0188	0	16.3782
676	ENSMUSG00000028749.8	41.4026	2.29149	0.799815	2.86502	0.00416979	0.111162	ENSMUSG00000028749	26971	Pla2g2f	protein_coding	4	138477844	138484937	106.59	90.2488	6.05845	72.3364	9.98591	7.10115	5.17989	33.7198
677	ENSMUSG00000037362.9	85.5329	1.5526	0.541849	2.86538	0.00416508	0.111162	ENSMUSG00000037362	18133	Ccn3	protein_coding	15	54609098	54617435	124.542	92.0537	103.859	190.018	76.5586	66.2774	15.5397	15.4148
678	ENSMUSG00000026097.10	139.936	-0.620404	0.216631	-2.86388	0.00418486	0.111399	ENSMUSG00000026097	227102	Ormdl1	protein_coding	1	53336254	53349468	126.786	129.958	111.649	72.3364	163.103	171.611	180.26	163.782
679	ENSMUSG00000052584.11	8.02396	-2.22381	0.776696	-2.86317	0.00419423	0.111484	ENSMUSG00000052584	72661	Serp2	protein_coding	14	76770254	76794329	0	2.70746	6.05845	2.15929	9.15375	20.1199	12.4317	11.5611
680	ENSMUSG00000025473.17	45.5925	1.14472	0.400477	2.8584	0.00425782	0.113008	ENSMUSG00000025473	11501	Adam8	protein_coding	7	139558845	139572475	90.8823	79.4189	30.2922	50.7434	30.7899	31.9552	21.7555	28.9027
681	ENSMUSG00000110720.2	47.1537	1.30532	0.45727	2.85459	0.00430921	0.114203	ENSMUSG00000110720	NA	Gm46223	processed_pseudogene	10	50298230	50298904	86.3942	29.7821	93.4732	59.3806	36.615	14.2023	35.2232	22.1587
682	ENSMUSG00000099568.2	19.9743	2.98627	1.04666	2.85314	0.00432901	0.114392	ENSMUSG00000099568	NA	Gm28513	lncRNA	1	153619298	153625070	76.2962	3.60995	6.92394	55.062	6.65727	7.10115	4.14391	0
683	ENSMUSG00000106526.2	57.9941	-0.749031	0.262514	-2.8533	0.00432681	0.114392	ENSMUSG00000106526	NA	Gm42604	lncRNA	5	96883406	96887223	50.4901	36.0995	50.1986	36.708	84.0481	60.3597	63.1946	82.8544
684	ENSMUSG00000041945.13	183.876	-0.478909	0.167952	-2.85146	0.00435192	0.11483	ENSMUSG00000041945	211798	Mfsd9	protein_coding	1	40811198	40829847	162.69	169.668	158.385	123.08	190.564	208.3	229.987	228.331
685	ENSMUSG00000095123.2	78.1249	0.663159	0.232658	2.85036	0.00436705	0.11506	ENSMUSG00000095123	NA	Gm21781	lncRNA	10	4341587	4346424	93.1263	89.3463	92.6077	109.044	79.0551	49.708	60.0867	52.0248
686	ENSMUSG00000061451.14	1037.15	-0.599327	0.211049	-2.83975	0.00451483	0.118781	ENSMUSG00000061451	381199	Tmem151a	protein_coding	19	5120887	5135559	803.354	929.562	923.48	642.39	1143.39	908.947	1361.27	1584.83
687	ENSMUSG00000030760.15	143.993	0.475701	0.167639	2.83765	0.00454463	0.119217	ENSMUSG00000030760	66190	Acer3	protein_coding	7	97855596	97970415	177.276	153.423	163.578	175.983	128.985	130.188	123.281	99.2326
688	ENSMUSG00000020334.7	228.117	-0.633787	0.223333	-2.83786	0.00454176	0.119217	ENSMUSG00000020334	30805	Slc22a4	protein_coding	11	53873949	53918916	212.059	170.57	142.806	191.098	291.256	191.731	291.11	334.308
689	ENSMUSG00000029644.8	78.5084	1.60887	0.567151	2.83675	0.00455747	0.119241	ENSMUSG00000029644	18609	Pdx1	protein_coding	5	147206769	147212658	146.982	111.006	125.496	89.6107	12.4824	11.8352	49.7269	80.9275
690	ENSMUSG00000036751.8	1186.69	-0.365167	0.128752	-2.8362	0.00456537	0.119241	ENSMUSG00000036751	110323	Cox6b1	protein_coding	7	30316286	30325576	1074.88	1176.84	966.755	929.576	1180	1397.74	1455.55	1312.18
691	ENSMUSG00000000739.15	34.6291	1.51641	0.53462	2.83642	0.00456229	0.119241	ENSMUSG00000000739	57429	Sult5a1	protein_coding	8	123866931	123885054	40.3921	45.1244	73.5668	46.4248	32.4542	16.5693	18.6476	3.85369
692	ENSMUSG00000040693.8	143.394	-0.940161	0.331685	-2.8345	0.00458974	0.119653	ENSMUSG00000040693	227394	Slco4c1	protein_coding	1	96743995	96799896	117.81	80.3214	141.941	52.9027	222.186	127.821	213.411	190.758
693	ENSMUSG00000000171.6	1567.93	-0.36014	0.127071	-2.83418	0.00459441	0.119653	ENSMUSG00000000171	66925	Sdhd	protein_coding	9	50507657	50515112	1367.72	1424.13	1492.11	1208.13	1609.4	1594.21	1965.25	1882.53
694	ENSMUSG00000020482.5	402.848	-0.344971	0.121752	-2.83339	0.00460577	0.119776	ENSMUSG00000020482	104479	Ccdc117	protein_coding	11	5478887	5492187	328.747	369.117	344.466	376.797	415.247	460.391	429.931	498.09
695	ENSMUSG00000030768.13	263.227	-0.546991	0.193105	-2.83261	0.00461703	0.119897	ENSMUSG00000030768	68897	Disp1	protein_coding	1	182867830	183003086	188.497	222.012	257.051	186.779	281.27	365.709	253.815	350.686
696	ENSMUSG00000025946.14	6.75396	-2.55389	0.902529	-2.8297	0.00465918	0.119966	ENSMUSG00000025946	213527	Pth2r	protein_coding	1	65321215	65428403	3.36601	1.80498	2.59648	0	7.48943	23.6705	9.3238	5.78054
697	ENSMUSG00000036693.13	214.952	0.48423	0.171073	2.83055	0.00464684	0.119966	ENSMUSG00000036693	75416	Nop14	protein_coding	5	34795880	34817492	274.891	266.234	224.163	238.602	190.564	140.839	205.124	179.197
698	ENSMUSG00000010435.8	10.2595	2.32145	0.8201	2.83069	0.00464474	0.119966	ENSMUSG00000010435	78634	Spaca7	protein_coding	8	12623029	12650744	28.0501	22.5622	6.05845	11.8761	2.49648	0	6.21587	4.81711
699	ENSMUSG00000032232.15	1223.06	0.300537	0.106237	2.82894	0.00467025	0.119966	ENSMUSG00000032232	68178	Cgnl1	protein_coding	9	71533791	71678884	1276.84	1399.76	1401.23	1320.41	989.437	1149.2	1044.27	1203.32
700	ENSMUSG00000085936.9	7.15738	2.349	0.830398	2.82876	0.00467286	0.119966	ENSMUSG00000085936	NA	2610307P16Rik	lncRNA	13	28614558	29069613	11.22	12.6348	6.05845	18.354	4.99295	0	2.07196	1.92685
701	ENSMUSG00000093930.3	1052.8	-0.834616	0.294966	-2.82953	0.00466162	0.119966	ENSMUSG00000093930	208715	Hmgcs1	protein_coding	13	120151915	120169796	939.117	549.615	586.804	951.169	1198.31	1105.41	2095.78	996.179
702	ENSMUSG00000072663.13	10.103	1.81947	0.64276	2.83072	0.00464433	0.119966	ENSMUSG00000072663	320277	Spef2	protein_coding	15	9578279	9748954	15.708	22.5622	13.8479	10.7965	3.32864	2.36705	9.3238	2.89027
703	ENSMUSG00000058216.14	203.705	-1.14433	0.404365	-2.82993	0.0046558	0.119966	ENSMUSG00000058216	225884	Gstp3	protein_coding	19	4107477	4109569	78.5402	138.081	186.946	103.646	301.242	121.903	451.686	247.6
704	ENSMUSG00000038068.16	138.934	0.658807	0.233139	2.82581	0.00471607	0.120903	ENSMUSG00000038068	218215	Rnf144b	protein_coding	13	47276132	47401467	171.666	144.398	137.613	226.726	99.0269	124.27	119.137	88.6349
705	ENSMUSG00000053646.14	877.694	0.533651	0.189017	2.82329	0.00475338	0.121687	ENSMUSG00000053646	235611	Plxnb1	protein_coding	9	108924457	108948985	1076	1067.64	791.925	1218.92	814.684	546.788	753.156	752.433
706	ENSMUSG00000020733.4	1743.93	-0.443837	0.157304	-2.82153	0.00477955	0.122183	ENSMUSG00000020733	26941	Nherf1	protein_coding	11	115054167	115072007	1429.43	1800.46	1268.81	1412.18	1803.29	1784.75	2235.64	2216.84
707	ENSMUSG00000039676.5	55.1918	0.814523	0.288843	2.81995	0.00480312	0.122612	ENSMUSG00000039676	75568	Capsl	protein_coding	15	9436114	9466124	63.9542	91.1512	67.5084	58.301	41.608	48.5245	43.5111	26.9758
708	ENSMUSG00000009092.6	35.4686	1.2605	0.447077	2.81943	0.00481097	0.122639	ENSMUSG00000009092	70377	Derl3	protein_coding	10	75729247	75731775	52.7341	75.809	46.7366	24.8319	24.1326	18.9364	29.0074	11.5611
709	ENSMUSG00000047719.3	247.789	-0.399905	0.141902	-2.81818	0.00482966	0.122942	ENSMUSG00000047719	71707	Ubiad1	protein_coding	4	148518952	148529228	184.009	222.914	230.221	217.009	282.102	253.274	306.649	286.137
710	ENSMUSG00000037736.21	114.488	0.729476	0.258922	2.81736	0.00484206	0.123084	ENSMUSG00000037736	77569	Limch1	protein_coding	5	66903170	67214501	154.836	122.738	108.187	185.699	86.5446	108.884	64.2306	84.7812
711	ENSMUSG00000022463.9	1938.51	-0.576266	0.204828	-2.81342	0.00490174	0.124426	ENSMUSG00000022463	20788	Srebf2	protein_coding	15	82031382	82089580	1657.2	1813.1	1473.93	1281.54	2120.34	1669.95	2923.53	2568.49
712	ENSMUSG00000046782.15	9.94472	2.37346	0.844588	2.8102	0.00495104	0.125501	ENSMUSG00000046782	70846	Ttc6	protein_coding	12	57610899	57784714	33.6601	15.3423	6.92394	10.7965	4.99295	4.7341	3.10793	0
713	ENSMUSG00000022620.15	383.435	-0.366447	0.130548	-2.807	0.00500057	0.126578	ENSMUSG00000022620	11883	Arsa	protein_coding	15	89356679	89361628	317.527	338.433	303.788	381.116	419.408	396.481	444.434	466.297
714	ENSMUSG00000020152.8	1455.05	-0.229158	0.0817147	-2.80436	0.00504162	0.127439	ENSMUSG00000020152	66713	Actr2	protein_coding	11	20012304	20062913	1365.48	1401.56	1280.93	1310.69	1499.55	1551.6	1626.48	1604.1
715	ENSMUSG00000059479.8	718.034	0.345836	0.123371	2.80321	0.00505967	0.127538	ENSMUSG00000059479	232984	B3gnt8	protein_coding	7	25326079	25334525	814.574	741.845	726.148	933.895	654.909	597.68	627.802	647.42
716	ENSMUSG00000045094.9	31.8154	1.95	0.695553	2.80352	0.00505477	0.127538	ENSMUSG00000045094	328967	Arhgef37	protein_coding	18	61624728	61669665	58.3442	31.5871	23.3683	88.5311	10.8181	29.5881	10.3598	1.92685
717	ENSMUSG00000086706.9	180.589	0.799327	0.285252	2.80218	0.00507591	0.127768	ENSMUSG00000086706	NA	Gm15848	lncRNA	1	130737703	130751821	192.985	256.306	297.729	170.584	153.949	120.719	82.8782	169.562
718	ENSMUSG00000003032.9	216.835	0.875364	0.312728	2.79912	0.00512419	0.128804	ENSMUSG00000003032	16600	Klf4	protein_coding	4	55527143	55532466	279.379	239.159	212.046	392.992	174.753	125.454	92.202	218.697
719	ENSMUSG00000073676.5	607.864	-0.60091	0.214864	-2.7967	0.00516276	0.129593	ENSMUSG00000073676	15528	Hspe1	protein_coding	1	55127291	55130466	602.516	434.096	425.822	469.647	598.322	991.793	737.616	603.103
720	ENSMUSG00000021496.13	154.785	-0.51321	0.18375	-2.79298	0.00522257	0.130912	ENSMUSG00000021496	72562	Pcbd2	protein_coding	13	55875181	55924643	114.444	158.838	128.093	107.965	171.425	172.795	183.368	201.355
721	ENSMUSG00000087700.4	222.492	-0.502818	0.180135	-2.79133	0.00524914	0.131396	ENSMUSG00000087700	NA	Gm15283	lncRNA	12	73889813	73996588	177.276	187.717	214.642	156.549	289.591	250.907	211.339	291.917
722	ENSMUSG00000063903.6	220.479	0.651496	0.233475	2.79043	0.0052638	0.131581	ENSMUSG00000063903	16612	Klk1	protein_coding	7	43874784	43879042	292.843	348.36	213.777	222.407	138.138	157.409	216.519	174.38
723	ENSMUSG00000062590.14	105.159	0.626088	0.224412	2.7899	0.00527239	0.131613	ENSMUSG00000062590	78795	Armc9	protein_coding	1	86082502	86206006	108.834	167.863	109.052	124.159	74.0622	84.0302	94.274	79.0007
724	ENSMUSG00000020159.9	1475.09	0.72674	0.260691	2.78775	0.0053076	0.132309	ENSMUSG00000020159	216643	Gabrp	protein_coding	11	33500781	33528959	1643.73	2476.43	2015.73	1220	1155.87	752.721	1383.03	1153.22
725	ENSMUSG00000058022.15	48.2519	1.27731	0.458399	2.78645	0.00532886	0.132656	ENSMUSG00000058022	109254	Adtrp	protein_coding	13	41916624	42001160	104.346	37.9045	38.0817	92.8497	22.4683	37.8728	34.1873	18.305
726	ENSMUSG00000109904.2	85.2941	0.90635	0.325434	2.78505	0.00535193	0.132863	ENSMUSG00000109904	NA	Gm45819	TEC	7	109719197	109720947	130.152	119.128	114.245	82.0532	68.237	42.6069	37.2952	88.6349
727	ENSMUSG00000025017.11	602.692	0.555972	0.199595	2.7855	0.00534458	0.132863	ENSMUSG00000025017	83490	Pik3ap1	protein_coding	19	41260816	41373541	678.812	957.539	618.827	614.319	440.212	415.417	523.169	573.237
728	ENSMUSG00000002565.17	12.2601	1.34763	0.48401	2.7843	0.0053643	0.132987	ENSMUSG00000002565	20259	Scin	protein_coding	12	40109768	40184227	20.1961	14.4398	16.4444	19.4337	8.32159	8.28467	5.17989	5.78054
729	ENSMUSG00000110496.2	5.41809	2.93747	1.05547	2.78309	0.00538433	0.133118	ENSMUSG00000110496	NA	Gm45909	TEC	8	93916956	93917986	8.97602	3.60995	13.8479	11.8761	0	0	3.10793	1.92685
730	ENSMUSG00000039480.15	126.94	-0.563723	0.202549	-2.78314	0.00538351	0.133118	ENSMUSG00000039480	319638	Nt5dc1	protein_coding	10	34164284	34294548	76.2962	121.836	109.918	100.407	133.978	170.428	153.325	149.331
731	ENSMUSG00000010376.16	442.154	-0.324398	0.116664	-2.78062	0.0054256	0.133955	ENSMUSG00000010376	18002	Nedd8	protein_coding	14	55899720	55909581	411.775	352.873	395.53	410.266	456.023	532.586	485.874	492.309
732	ENSMUSG00000105509.2	99.9266	-0.539232	0.193996	-2.7796	0.00544261	0.134008	ENSMUSG00000105509	NA	C130013H08Rik	lncRNA	3	110157331	110161022	79.6622	75.809	97.8006	72.3364	122.327	105.334	130.533	115.611
733	ENSMUSG00000085457.5	407.709	-0.449837	0.161831	-2.77967	0.00544142	0.134008	ENSMUSG00000085457	68808	1110046J04Rik	lncRNA	13	34119550	34144174	401.677	341.14	347.928	288.266	433.555	411.866	490.017	547.224
734	ENSMUSG00000075569.11	8.79063	1.67678	0.60353	2.77829	0.00546467	0.134368	ENSMUSG00000075569	18861	Rsph10b	protein_coding	5	143869853	143922537	11.22	17.1473	16.4444	8.63718	3.32864	3.55057	5.17989	4.81711
735	ENSMUSG00000022820.5	187.44	-0.533721	0.192309	-2.77533	0.0055146	0.135411	ENSMUSG00000022820	68194	Ndufb4	protein_coding	16	37467532	37474815	146.982	190.425	128.093	146.832	211.368	213.034	266.246	196.538
736	ENSMUSG00000085001.2	44.5207	2.29229	0.826118	2.77477	0.0055241	0.135461	ENSMUSG00000085001	NA	Rapgef4os2	lncRNA	2	72055032	72062646	78.5402	15.3423	27.6958	173.823	4.1608	33.1387	18.6476	4.81711
737	ENSMUSG00000030168.14	1644.93	-0.383424	0.13824	-2.77361	0.00554387	0.135761	ENSMUSG00000030168	68465	Adipor2	protein_coding	6	119330111	119394665	1557.34	1244.53	1393.44	1515.82	1622.71	1732.68	2149.65	1943.22
738	ENSMUSG00000021540.17	700.172	0.331675	0.119693	2.77105	0.00558766	0.136648	ENSMUSG00000021540	17129	Smad5	protein_coding	13	56850823	56890190	799.988	786.969	738.265	796.78	644.923	637.92	522.133	674.396
739	ENSMUSG00000025900.14	6.44484	2.97854	1.07536	2.76981	0.00560887	0.136842	ENSMUSG00000025900	19888	Rp1	protein_coding	1	4069780	4479464	22.4401	8.12239	7.78943	7.55753	0.832159	0	0	4.81711
740	ENSMUSG00000026179.15	1647.01	-0.477535	0.172414	-2.7697	0.00561078	0.136842	ENSMUSG00000026179	56695	Pnkd	protein_coding	1	74324089	74392853	1218.5	1629.89	1527.59	1130.39	1698.44	1684.16	2144.47	2142.65
741	ENSMUSG00000029185.15	800.066	-0.32077	0.115938	-2.76673	0.00566212	0.137908	ENSMUSG00000029185	68303	Fam114a1	protein_coding	5	65127414	65199229	705.74	683.183	724.417	732.001	824.67	966.939	791.487	972.094
742	ENSMUSG00000041842.16	126.38	-0.7432	0.268811	-2.76477	0.00569637	0.138012	ENSMUSG00000041842	229474	Fhdc1	protein_coding	3	84349505	84387736	71.8082	100.176	109.052	97.1683	180.579	106.517	135.713	210.026
743	ENSMUSG00000018102.6	388.657	-0.639021	0.23117	-2.76429	0.00570463	0.138012	ENSMUSG00000018102	68024	H2bc4	protein_coding	13	23868182	23876891	345.577	325.798	234.548	309.859	431.891	575.193	564.608	321.783
744	ENSMUSG00000072664.12	9.22376	3.74235	1.35381	2.76431	0.00570438	0.138012	ENSMUSG00000072664	105887	Ugt3a1	protein_coding	15	9276974	9315118	42.6361	6.31741	3.46197	16.1947	0	0	5.17989	0
745	ENSMUSG00000022756.18	352.946	0.500026	0.180824	2.76527	0.00568762	0.138012	ENSMUSG00000022756	224022	Slc7a4	protein_coding	16	17389882	17401078	419.629	428.682	461.307	344.408	282.102	231.971	362.592	292.881
746	ENSMUSG00000116858.2	63.5646	0.72831	0.263347	2.76559	0.00568205	0.138012	ENSMUSG00000116858	NA	Gm49797	lncRNA	17	3248385	3361395	92.0043	75.809	64.0464	85.2921	42.4401	46.1574	64.2306	38.5369
747	ENSMUSG00000029269.12	33.9623	1.02389	0.370519	2.76339	0.0057204	0.138209	ENSMUSG00000029269	56362	Sult1b1	protein_coding	5	87661198	87686054	59.4662	32.4896	44.1401	46.4248	19.1397	13.0188	30.0434	26.9758
748	ENSMUSG00000020122.17	639.818	1.10233	0.399086	2.76213	0.00574253	0.138527	ENSMUSG00000020122	13649	Egfr	protein_coding	11	16702203	16868158	1207.28	537.883	366.103	1380.87	367.814	532.586	420.607	305.405
749	ENSMUSG00000120165.1	165.914	0.798292	0.289051	2.76177	0.00574892	0.138527	ENSMUSG00000120165	NA	Gm57379	lncRNA	11	33484759	33514035	235.621	246.379	237.145	124.159	154.782	81.6632	123.281	124.282
750	ENSMUSG00000025993.11	989.131	-0.398353	0.144301	-2.76058	0.0057699	0.138847	ENSMUSG00000025993	53945	Slc40a1	protein_coding	1	45947228	45965683	958.191	814.946	760.768	880.992	1147.55	1176.42	917.876	1256.3
751	ENSMUSG00000023067.15	195.907	0.711234	0.257744	2.75946	0.00578978	0.13914	ENSMUSG00000023067	12575	Cdkn1a	protein_coding	17	29309950	29319701	197.473	215.695	213.777	345.487	135.642	196.465	147.109	115.611
752	ENSMUSG00000102780.2	29.2883	1.12008	0.4066	2.75476	0.00587356	0.140966	ENSMUSG00000102780	NA	Gm38253	TEC	3	106632915	106637592	58.3442	33.392	43.2746	25.9115	21.6361	10.6517	22.7915	18.305
753	ENSMUSG00000032898.10	434.842	-0.50906	0.184915	-2.75294	0.00590635	0.141513	ENSMUSG00000032898	231670	Fbxo21	protein_coding	5	118114795	118148266	379.237	270.746	357.448	428.62	468.506	584.661	441.326	548.188
754	ENSMUSG00000075706.12	1275.66	-0.30177	0.10963	-2.75262	0.00591207	0.141513	ENSMUSG00000075706	625249	Gpx4	protein_coding	10	79883000	79892273	1152.3	1041.47	1164.09	1212.44	1271.54	1480.59	1531.17	1351.68
755	ENSMUSG00000026739.14	388.874	0.358911	0.130417	2.75202	0.00592284	0.141583	ENSMUSG00000026739	12151	Bmi1	protein_coding	2	18681829	18691440	424.117	489.148	384.279	450.213	315.388	333.754	360.52	353.576
756	ENSMUSG00000055235.12	29.5845	-1.89177	0.687588	-2.75131	0.00593571	0.141703	ENSMUSG00000055235	269633	Wdr86	protein_coding	5	24916736	24935725	11.22	13.5373	11.2514	14.0354	14.9789	113.618	44.547	13.4879
757	ENSMUSG00000006269.8	29.6385	1.97538	0.718235	2.75033	0.00595349	0.14194	ENSMUSG00000006269	110935	Atp6v1b1	protein_coding	6	83719972	83735837	85.2722	55.9542	38.9472	8.63718	9.15375	16.5693	19.6836	2.89027
758	ENSMUSG00000042312.11	177.035	-0.401829	0.146296	-2.74668	0.00602026	0.143343	ENSMUSG00000042312	20196	S100a13	protein_coding	3	90421742	90431888	164.934	152.52	149.73	142.513	193.893	227.237	193.728	191.721
759	ENSMUSG00000041220.11	481.287	-0.612286	0.22302	-2.74542	0.00604327	0.143701	ENSMUSG00000041220	170439	Elovl6	protein_coding	3	129326004	129432144	318.649	518.028	388.606	296.903	647.42	447.372	648.522	584.798
760	ENSMUSG00000029102.10	373.053	1.10731	0.403503	2.74425	0.00606494	0.144026	ENSMUSG00000029102	54426	Hgfac	protein_coding	5	35198853	35205805	722.57	236.452	319.367	760.072	159.775	215.401	350.16	220.624
761	ENSMUSG00000086578.3	18.1806	-2.66431	0.971212	-2.74328	0.00608283	0.144125	ENSMUSG00000086578	NA	Gm13583	lncRNA	2	60381101	60384267	0	0	6.92394	12.9558	29.9577	18.9364	21.7555	54.9151
762	ENSMUSG00000028945.10	627.808	-0.366151	0.133478	-2.74316	0.00608505	0.144125	ENSMUSG00000028945	19744	Rheb	protein_coding	5	25007821	25047622	583.442	576.69	519.295	513.912	670.72	841.486	645.414	671.506
763	ENSMUSG00000056116.19	103.465	-1.1703	0.42682	-2.7419	0.00610841	0.144488	ENSMUSG00000056116	15039	H2-T22	protein_coding	17	36348020	36353639	51.6121	51.4418	64.9119	86.3718	107.349	260.375	144.001	61.6591
764	ENSMUSG00000045294.12	418.109	-0.932992	0.340354	-2.74124	0.00612082	0.144592	ENSMUSG00000045294	231070	Insig1	protein_coding	5	28276361	28283660	346.699	197.645	198.198	408.107	600.819	377.544	825.674	390.186
765	ENSMUSG00000026072.13	253.146	0.719484	0.262542	2.74045	0.00613556	0.144751	ENSMUSG00000026072	16177	Il1r1	protein_coding	1	40264240	40356417	308.551	235.549	315.039	400.549	174.753	254.458	124.317	211.953
766	ENSMUSG00000042677.8	106.936	0.726303	0.265449	2.73613	0.00621665	0.146437	ENSMUSG00000042677	230738	Zc3h12a	protein_coding	4	125012216	125021633	146.982	170.57	120.303	95.009	81.5516	82.8467	99.4539	58.7688
767	ENSMUSG00000030888.15	110.778	-0.674493	0.246545	-2.73578	0.00622324	0.146437	ENSMUSG00000030888	101867	Rrp8	protein_coding	7	105380937	105386592	74.0522	76.7114	102.994	87.4514	136.474	134.922	96.3459	177.27
768	ENSMUSG00000107134.2	125.634	0.82313	0.301176	2.73306	0.00627497	0.147462	ENSMUSG00000107134	NA	Gm42528	TEC	5	39764270	39767687	170.544	179.595	160.116	131.717	84.8802	73.3785	146.073	58.7688
769	ENSMUSG00000026415.12	316.083	0.991966	0.36317	2.73141	0.00630637	0.148007	ENSMUSG00000026415	64435	Fcamr	protein_coding	1	130728639	130742477	409.531	362.8	723.552	186.779	258.801	172.795	208.232	206.173
770	ENSMUSG00000025742.6	407.994	-0.395435	0.144975	-2.72761	0.00637946	0.149528	ENSMUSG00000025742	110639	Prps2	protein_coding	X	166129318	166165745	292.843	401.607	387.741	326.054	476.827	480.511	433.039	465.333
771	ENSMUSG00000031604.11	315.664	-1.16826	0.428564	-2.72599	0.00641092	0.15007	ENSMUSG00000031604	66234	Msmo1	protein_coding	8	65171173	65186826	271.525	131.763	102.994	272.071	366.982	243.806	788.379	347.796
772	ENSMUSG00000041124.12	739.013	-0.395813	0.145325	-2.72363	0.00645679	0.150753	ENSMUSG00000041124	78100	Msantd4	protein_coding	9	4376562	4386870	719.204	673.256	591.131	568.974	778.901	982.325	742.796	855.52
773	ENSMUSG00000025036.8	77.7267	1.00633	0.369476	2.72368	0.00645593	0.150753	ENSMUSG00000025036	94279	Sfxn2	protein_coding	19	46561804	46586505	98.7363	84.8338	69.2394	161.947	39.1115	80.4797	38.3312	49.1346
774	ENSMUSG00000018459.16	13.5271	1.93798	0.711854	2.72244	0.00648014	0.151103	ENSMUSG00000018459	114644	Slc13a3	protein_coding	2	165246948	165315150	39.2701	18.9522	5.19295	22.6726	6.65727	2.36705	8.28782	4.81711
775	ENSMUSG00000021215.16	489.903	0.382878	0.140679	2.72164	0.00649598	0.151277	ENSMUSG00000021215	56349	Net1	protein_coding	13	3932018	3968220	565.49	479.221	559.974	614.319	416.08	375.177	487.945	421.016
776	ENSMUSG00000063972.14	121.012	0.840603	0.309045	2.72	0.00652826	0.151442	ENSMUSG00000063972	14536	Nr6a1	protein_coding	2	38613382	38817700	169.422	167.863	145.403	139.275	94.034	39.0563	111.886	101.159
777	ENSMUSG00000001098.16	2413.5	-0.402546	0.147974	-2.72038	0.00652077	0.151442	ENSMUSG00000001098	330171	Kctd10	protein_coding	5	114501628	114518569	2182.3	2183.12	2072.85	1877.51	2383.3	2333.91	3112.08	3162.92
778	ENSMUSG00000108688.2	133.183	0.564789	0.207602	2.72054	0.00651758	0.151442	ENSMUSG00000108688	NA	Gm44985	TEC	7	121766252	121767267	185.131	138.081	173.964	138.195	92.3697	118.352	92.202	127.172
779	ENSMUSG00000006464.10	168.022	0.580372	0.213498	2.71839	0.00655998	0.151983	ENSMUSG00000006464	52028	Bbs1	protein_coding	19	4936906	4956656	178.398	240.062	223.297	163.027	151.453	158.592	110.85	118.501
780	ENSMUSG00000041058.16	823.896	0.33934	0.124892	2.71707	0.00658618	0.152199	ENSMUSG00000041058	107568	Wwp1	protein_coding	4	19608303	19708993	988.485	955.734	920.884	817.293	749.775	653.305	685.817	819.873
781	ENSMUSG00000019960.9	374.707	0.556909	0.204951	2.71728	0.00658218	0.152199	ENSMUSG00000019960	67603	Dusp6	protein_coding	10	99099093	99103351	534.073	403.412	352.255	495.558	304.57	276.945	382.276	248.563
782	ENSMUSG00000075700.11	1510.9	-0.289684	0.10666	-2.71597	0.00660826	0.152418	ENSMUSG00000075700	69227	Selenot	protein_coding	3	58484057	58500554	1274.6	1549.57	1307.76	1305.29	1556.14	1730.31	1654.46	1709.11
783	ENSMUSG00000038564.12	428.699	0.354139	0.130402	2.71575	0.00661256	0.152418	ENSMUSG00000038564	67661	Ift172	protein_coding	5	31410621	31448460	521.731	463.879	431.015	508.514	406.926	396.481	366.736	334.308
784	ENSMUSG00000028737.16	400.033	0.464834	0.171298	2.71359	0.00665584	0.153104	ENSMUSG00000028737	212647	Aldh4a1	protein_coding	4	139350177	139377001	514.999	408.827	414.571	517.151	272.116	344.406	396.779	331.417
785	ENSMUSG00000097140.2	6.33789	2.66815	0.983773	2.71216	0.00668472	0.153104	ENSMUSG00000097140	NA	Gm26779	lncRNA	5	110034097	110039003	19.0741	5.41493	4.32746	15.1151	1.66432	0	4.14391	0.963423
786	ENSMUSG00000043831.13	199.948	0.4967	0.183125	2.71236	0.0066806	0.153104	ENSMUSG00000043831	75099	Lysmd4	protein_coding	7	66872292	66957078	221.035	268.039	226.759	220.248	195.557	173.978	166.792	127.172
787	ENSMUSG00000035413.9	1396.27	-0.366837	0.135227	-2.71275	0.00667266	0.153104	ENSMUSG00000035413	103743	Tmem98	protein_coding	11	80701001	80712859	1242.06	1337.49	1295.64	1001.91	1405.52	1709.01	1530.14	1648.42
788	ENSMUSG00000098882.3	19.1461	-1.77872	0.655811	-2.71224	0.00668295	0.153104	ENSMUSG00000098882	102466642	Mir6392	miRNA	15	84052471	84052578	7.85402	6.31741	13.8479	6.47788	42.4401	11.8352	52.8349	11.5611
789	ENSMUSG00000064310.11	5.41175	3.1023	1.14447	2.71069	0.0067144	0.153589	ENSMUSG00000064310	239852	Zpld1	protein_coding	16	55045538	55118349	12.342	9.92736	10.3859	6.47788	4.1608	0	0	0
790	ENSMUSG00000030726.17	389.126	0.396691	0.146496	2.70787	0.00677163	0.154702	ENSMUSG00000030726	67967	Pold3	protein_coding	7	99731318	99770772	452.167	472.903	460.442	384.354	376.136	286.413	363.628	316.966
791	ENSMUSG00000055789.8	80.9443	-2.04216	0.75435	-2.70717	0.00678591	0.154832	ENSMUSG00000055789	224247	Ftdc2	protein_coding	16	58455530	58459102	25.8061	25.2697	71.8359	3.23894	95.6983	60.3597	305.613	59.7322
792	ENSMUSG00000071350.13	87.4382	1.10211	0.407198	2.70656	0.00679839	0.154921	ENSMUSG00000071350	239122	Setdb2	protein_coding	14	59639458	59678333	145.86	94.7612	58.8535	178.142	41.608	35.5057	72.5184	72.2567
793	ENSMUSG00000025316.17	309.072	0.44047	0.162957	2.70298	0.00687219	0.156405	ENSMUSG00000025316	53325	Banp	protein_coding	8	122676489	122755997	342.211	351.97	396.395	331.452	247.983	307.716	283.858	210.99
794	ENSMUSG00000026922.14	857.395	-0.462246	0.171121	-2.70129	0.00690709	0.157002	ENSMUSG00000026922	67512	Agpat2	protein_coding	2	26483069	26494429	672.08	786.969	748.651	676.939	903.725	763.373	1169.62	1137.8
795	ENSMUSG00000038705.14	302.494	0.356009	0.131856	2.69998	0.00693446	0.157425	ENSMUSG00000038705	229004	Gmeb2	protein_coding	2	180893242	180929828	342.211	360.995	334.08	321.735	258.801	233.154	269.354	299.625
796	ENSMUSG00000022445.8	618.492	1.49131	0.55251	2.69915	0.00695176	0.15762	ENSMUSG00000022445	76279	Cyp2d26	protein_coding	15	82674302	82678495	1227.47	404.314	502.851	1514.75	208.04	540.871	461.01	88.6349
797	ENSMUSG00000116341.2	15.1237	3.49829	1.29661	2.69803	0.00697516	0.157952	ENSMUSG00000116341	NA	Cyp2d36-ps	unprocessed_pseudogene	15	82555489	82567458	56.1002	4.51244	1.73098	48.5841	0	5.91762	4.14391	0
798	ENSMUSG00000109118.3	48.3289	-0.714108	0.264945	-2.6953	0.00703243	0.15885	ENSMUSG00000109118	NA	Gm32031	lncRNA	7	46657831	46659327	37.0261	37.002	38.0817	34.5487	63.2441	50.8915	49.7269	76.1104
799	ENSMUSG00000105703.3	66.0712	1.65122	0.612555	2.69563	0.00702559	0.15885	ENSMUSG00000105703	NA	Gm43305	lncRNA	14	54529900	54534913	72.9302	198.547	60.5845	69.0974	29.9577	4.7341	44.547	48.1711
800	ENSMUSG00000027201.17	324.652	0.479143	0.177878	2.69366	0.00706719	0.159237	ENSMUSG00000027201	17876	Myef2	protein_coding	2	124926548	124965581	387.091	364.605	358.314	401.629	280.438	346.773	244.491	213.88
801	ENSMUSG00000009013.6	586.789	-0.322585	0.11974	-2.69404	0.00705924	0.159237	ENSMUSG00000009013	56455	Dynll1	protein_coding	5	115435169	115439058	540.805	489.148	546.126	509.594	695.685	718.399	603.975	590.578
802	ENSMUSG00000027162.8	907.825	-0.371411	0.137906	-2.69323	0.00707645	0.159247	ENSMUSG00000027162	22343	Lin7c	protein_coding	2	109721198	109731348	739.4	972.882	745.189	708.249	1014.4	975.224	1021.47	1085.78
803	ENSMUSG00000024892.18	835.328	0.76964	0.285848	2.69248	0.00709225	0.159403	ENSMUSG00000024892	18563	Pcx	protein_coding	19	4560500	4671780	1409.24	608.277	831.738	1363.59	623.287	502.998	763.516	579.981
804	ENSMUSG00000019368.14	121.44	2.09964	0.78053	2.69002	0.00714475	0.160184	ENSMUSG00000019368	103655	Sec14l4	protein_coding	11	3981462	3998024	224.401	64.0766	34.6197	464.248	20.804	105.334	44.547	13.4879
805	ENSMUSG00000021208.10	1343.58	-0.933059	0.34684	-2.69017	0.00714159	0.160184	ENSMUSG00000021208	217845	Ifi27l2b	protein_coding	12	103417157	103423482	1211.76	695.818	1260.16	526.868	1482.08	1063.99	1913.45	2594.5
806	ENSMUSG00000066800.12	226.027	0.707876	0.263828	2.6831	0.00729441	0.163337	ENSMUSG00000066800	24014	Rnasel	protein_coding	1	153625172	153639967	242.353	323.993	353.121	201.894	215.529	190.547	116.029	164.745
807	ENSMUSG00000027761.5	1182.84	-0.65963	0.245942	-2.68205	0.00731718	0.163441	ENSMUSG00000027761	67758	Aadac	protein_coding	3	59933138	59947581	1145.57	704.843	882.802	936.054	1586.93	925.516	1906.2	1374.8
808	ENSMUSG00000031639.13	376.631	-0.461701	0.172125	-2.68236	0.00731056	0.163441	ENSMUSG00000031639	142980	Tlr3	protein_coding	8	45848702	45864117	384.847	323.993	291.671	267.753	431.058	405.949	388.492	519.285
809	ENSMUSG00000114247.3	15.7229	2.76561	1.03171	2.68062	0.00734866	0.163941	ENSMUSG00000114247	NA	Gm32063	lncRNA	13	41389540	41394954	42.6361	6.31741	3.46197	57.2213	4.1608	4.7341	7.25184	0
810	ENSMUSG00000120805.1	34.2081	-1.83331	0.684308	-2.67907	0.00738269	0.164497	ENSMUSG00000120805	102638614	Gm35137	lncRNA	4	98585130	98587392	3.36601	16.2448	30.2922	9.71683	73.23	13.0188	77.6983	50.098
811	ENSMUSG00000054752.17	81.284	-0.934977	0.349218	-2.67734	0.00742085	0.165144	ENSMUSG00000054752	319636	Fsd1l	protein_coding	4	53631471	53707009	35.9041	50.5393	49.3331	87.4514	100.691	152.675	72.5184	101.159
812	ENSMUSG00000009376.16	1123.79	0.437102	0.163417	2.67477	0.00747811	0.166213	ENSMUSG00000009376	17295	Met	protein_coding	6	17463799	17573979	1419.33	1355.54	1254.96	1142.27	971.13	765.74	899.229	1182.12
813	ENSMUSG00000040891.7	43.0074	1.19007	0.445095	2.67374	0.00750103	0.166358	ENSMUSG00000040891	15377	Foxa3	protein_coding	7	18747209	18757463	93.1263	51.4418	27.6958	66.9381	23.3005	31.9552	34.1873	15.4148
814	ENSMUSG00000031628.10	358.842	-0.350174	0.130972	-2.67365	0.00750305	0.166358	ENSMUSG00000031628	12367	Casp3	protein_coding	8	47070326	47092724	328.747	315.871	327.156	289.346	401.933	461.574	363.628	382.479
815	ENSMUSG00000087263.2	13.9576	-1.93418	0.723544	-2.6732	0.00751313	0.166377	ENSMUSG00000087263	NA	Gm15726	lncRNA	X	168762043	168768228	0	5.41493	7.78943	9.71683	17.4753	39.0563	19.6836	12.5245
816	ENSMUSG00000031709.16	262.732	-0.573093	0.21467	-2.66964	0.00759319	0.167944	ENSMUSG00000031709	71310	Tbc1d9	protein_coding	8	83891981	83999563	187.375	238.257	203.391	215.929	284.598	261.559	271.426	439.321
817	ENSMUSG00000008450.9	165.042	-0.47217	0.176939	-2.66855	0.0076179	0.168284	ENSMUSG00000008450	68051	Nutf2	protein_coding	8	106587212	106605962	126.786	145.3	150.596	129.558	193.061	221.319	153.325	200.392
818	ENSMUSG00000069515.7	37.6963	-2.14568	0.804325	-2.66768	0.00763774	0.168516	ENSMUSG00000069515	17110	Lyz1	protein_coding	10	117123702	117128773	5.61002	22.5622	7.78943	19.4337	21.6361	171.611	40.4031	12.5245
819	ENSMUSG00000087260.6	280.409	-0.479035	0.179695	-2.66582	0.00768	0.169035	ENSMUSG00000087260	68576	Lamtor5	protein_coding	3	107186174	107191398	225.523	284.284	244.934	181.381	350.339	359.791	298.362	298.661
820	ENSMUSG00000029468.18	90.0793	0.828082	0.310596	2.66611	0.00767346	0.169035	ENSMUSG00000029468	18439	P2rx7	protein_coding	5	122781974	122829495	117.81	103.786	133.286	105.805	79.0551	93.4984	37.2952	50.098
821	ENSMUSG00000026676.8	509.473	-0.586629	0.220144	-2.66475	0.00770451	0.169162	ENSMUSG00000026676	74186	Ccdc3	protein_coding	2	5142587	5235689	316.405	324.896	510.64	477.204	741.454	626.084	496.233	582.871
822	ENSMUSG00000068742.12	387.546	0.400437	0.150261	2.66495	0.00770005	0.169162	ENSMUSG00000068742	12953	Cry2	protein_coding	2	92233991	92264388	521.731	391.68	379.951	471.806	322.046	321.919	336.693	354.54
823	ENSMUSG00000037020.17	57.9449	0.826964	0.31059	2.66256	0.00775487	0.169786	ENSMUSG00000037020	233064	Wdr62	protein_coding	7	29939563	29979844	81.9062	51.4418	66.6429	97.1683	51.5939	34.3222	48.691	31.793
824	ENSMUSG00000031626.19	1199.42	0.655508	0.24622	2.66229	0.00776115	0.169786	ENSMUSG00000031626	234214	Sorbs2	protein_coding	8	45960825	46280943	1611.2	1500.84	943.387	1814.89	892.907	691.178	925.128	1215.84
825	ENSMUSG00000037573.6	539.779	0.359215	0.134901	2.6628	0.00774943	0.169786	ENSMUSG00000037573	22057	Tob1	protein_coding	11	94102280	94106321	626.078	636.254	572.09	592.726	461.848	403.582	558.392	467.26
826	ENSMUSG00000050953.11	3969.7	-0.462216	0.173763	-2.66004	0.00781321	0.170718	ENSMUSG00000050953	14609	Gja1	protein_coding	10	56253426	56278609	3543.29	3979.07	3322.62	2511.26	4207.4	4052.39	4878.42	5263.18
827	ENSMUSG00000115919.3	10.5861	3.15629	1.18684	2.65941	0.00782777	0.170829	ENSMUSG00000115919	NA	Gm31583	lncRNA	16	23903409	23908926	37.0261	0.902488	3.46197	34.5487	0.832159	5.91762	1.03598	0.963423
828	ENSMUSG00000037370.14	97.277	0.739866	0.278342	2.65812	0.00785779	0.171277	ENSMUSG00000037370	18605	Enpp1	protein_coding	10	24513812	24588057	153.714	77.6139	111.649	144.673	82.3838	66.2774	59.0507	82.8544
829	ENSMUSG00000092571.2	9.43939	1.64174	0.617993	2.65657	0.00789405	0.17186	ENSMUSG00000092571	NA	Gm4134	unprocessed_pseudogene	17	34080276	34083202	16.83	8.12239	14.7134	17.2744	3.32864	8.28467	3.10793	3.85369
830	ENSMUSG00000038000.11	221.81	0.361036	0.135948	2.6557	0.00791434	0.172094	ENSMUSG00000038000	497652	Acd	protein_coding	8	106422492	106427734	221.035	258.111	264.841	252.637	193.893	205.933	197.872	180.16
831	ENSMUSG00000026394.6	17.8383	1.66675	0.627926	2.65436	0.00794581	0.172186	ENSMUSG00000026394	338375	Atp6v1g3	protein_coding	1	138201476	138217200	46.0021	28.8796	21.6373	11.8761	9.15375	11.8352	11.3958	1.92685
832	ENSMUSG00000042978.12	153.833	0.76255	0.287288	2.6543	0.0079472	0.172186	ENSMUSG00000042978	104175	Sbk1	protein_coding	7	125848034	125894188	203.083	177.79	115.976	277.469	107.349	142.023	107.742	99.2326
833	ENSMUSG00000022824.13	14.3879	2.40931	0.907526	2.65481	0.00793535	0.172186	ENSMUSG00000022824	17063	Muc13	protein_coding	16	33614407	33640304	7.85402	46.9294	34.6197	7.55753	3.32864	0	5.17989	9.63423
834	ENSMUSG00000037348.16	263.745	-0.480602	0.18119	-2.65247	0.00799055	0.172918	ENSMUSG00000037348	71904	Paqr7	protein_coding	4	134224008	134237546	168.3	217.499	276.958	217.009	301.242	288.78	336.693	303.478
835	ENSMUSG00000034880.8	195.186	-0.425535	0.160555	-2.6504	0.00803954	0.17377	ENSMUSG00000034880	94065	Mrpl34	protein_coding	8	71917603	71918391	152.592	193.132	146.268	173.823	217.194	247.357	226.879	204.246
836	ENSMUSG00000032489.18	61.9518	0.884142	0.333707	2.64946	0.00806207	0.174048	ENSMUSG00000032489	16578	Kif9	protein_coding	9	110306026	110354247	46.0021	107.396	88.2802	79.8939	59.0833	37.8728	41.4391	35.6466
837	ENSMUSG00000027792.12	1353.03	0.66125	0.249641	2.64881	0.0080776	0.174175	ENSMUSG00000027792	12038	Bche	protein_coding	3	73543141	73615748	1431.68	1838.37	1913.6	1447.81	1478.75	1110.15	656.81	947.045
838	ENSMUSG00000024042.8	311.988	0.603582	0.227978	2.64754	0.00810796	0.174621	ENSMUSG00000024042	17691	Sik1	protein_coding	17	32063224	32074778	291.721	369.117	298.595	546.302	257.969	241.439	239.311	251.453
839	ENSMUSG00000001986.17	128.371	-0.65114	0.24599	-2.64701	0.00812063	0.174686	ENSMUSG00000001986	53623	Gria3	protein_coding	X	40489731	40767478	84.1502	85.7363	115.976	113.363	182.243	196.465	130.533	118.501
840	ENSMUSG00000005481.19	444.83	0.286596	0.1084	2.64387	0.00819643	0.175897	ENSMUSG00000005481	68278	Ddx39a	protein_coding	8	84441806	84453521	472.363	523.443	465.635	493.399	376.968	395.297	427.859	403.674
841	ENSMUSG00000031974.9	426.751	-0.391305	0.14799	-2.64413	0.00819008	0.175897	ENSMUSG00000031974	56199	Abcb10	protein_coding	8	124679198	124709861	393.823	354.678	370.431	358.443	451.862	408.316	582.219	494.236
842	ENSMUSG00000101514.3	9.03494	2.72568	1.03175	2.64181	0.00824652	0.176751	ENSMUSG00000101514	NA	Gm5524	lncRNA	1	27923059	27941903	17.952	2.70746	9.52042	32.3894	0.832159	4.7341	4.14391	0
843	ENSMUSG00000039865.9	1133.1	-0.447426	0.169388	-2.64143	0.0082558	0.176751	ENSMUSG00000039865	213603	Slc44a3	protein_coding	3	121253177	121326053	932.385	1057.72	999.644	845.364	1229.1	1062.8	1270.11	1667.69
844	ENSMUSG00000026235.15	226.587	-0.488023	0.184896	-2.63944	0.00830436	0.177432	ENSMUSG00000026235	13838	Epha4	protein_coding	1	77343822	77491725	148.104	190.425	226.759	188.938	311.228	233.154	255.886	258.197
845	ENSMUSG00000027219.14	603	-0.66011	0.250106	-2.63932	0.00830727	0.177432	ENSMUSG00000027219	269346	Slc28a2	protein_coding	2	122256958	122291618	387.091	535.175	652.581	293.664	699.014	663.957	756.264	836.251
846	ENSMUSG00000029833.18	337.099	0.337709	0.127996	2.63843	0.00832912	0.177688	ENSMUSG00000029833	21848	Trim24	protein_coding	6	37847746	37943231	396.067	346.555	344.466	418.903	280.438	302.982	308.721	298.661
847	ENSMUSG00000031671.12	124.151	-0.507528	0.192398	-2.63791	0.00834183	0.177749	ENSMUSG00000031671	66083	Setd6	protein_coding	8	96442509	96445638	111.078	83.9313	95.2042	120.921	144.796	129.004	164.72	143.55
848	ENSMUSG00000027429.17	571.822	-0.512129	0.194334	-2.6353	0.0084063	0.178911	ENSMUSG00000027429	27054	Sec23b	protein_coding	2	144398149	144432669	414.019	505.393	472.559	493.399	585.008	513.65	879.545	711.006
849	ENSMUSG00000037419.10	362.967	-0.768158	0.291534	-2.63488	0.00841678	0.178923	ENSMUSG00000037419	71946	Endod1	protein_coding	9	14265286	14292803	158.202	323.993	225.893	366	404.429	450.923	361.556	612.737
850	ENSMUSG00000049176.17	118.865	-0.78673	0.298649	-2.63429	0.00843128	0.179021	ENSMUSG00000049176	333605	Frmpd4	protein_coding	X	166254305	167360227	87.5162	84.8338	115.11	60.4603	108.181	218.952	128.461	147.404
851	ENSMUSG00000024521.9	212.967	0.682934	0.259296	2.6338	0.00844353	0.17907	ENSMUSG00000024521	58801	Pmaip1	protein_coding	18	66591604	66598636	268.159	273.454	295.998	212.691	162.271	93.4984	203.052	194.611
852	ENSMUSG00000007039.13	263.567	0.540554	0.20527	2.63338	0.00845386	0.179079	ENSMUSG00000007039	51793	Ddah2	protein_coding	17	35278011	35281071	274.891	335.725	283.016	356.284	257.969	235.521	151.253	213.88
853	ENSMUSG00000009614.17	1051.79	0.806609	0.306399	2.63255	0.00847473	0.179311	ENSMUSG00000009614	192166	Sardh	protein_coding	2	27078405	27138349	1487.78	922.342	897.516	2045.93	659.07	916.048	936.524	549.151
854	ENSMUSG00000035112.18	107.886	0.694272	0.263862	2.63119	0.00850854	0.179815	ENSMUSG00000035112	69847	Wnk4	protein_coding	11	101151393	101168235	162.69	131.763	129.824	110.124	107.349	55.6256	96.3459	69.3664
855	ENSMUSG00000053279.9	1296.45	-0.255553	0.0971902	-2.62941	0.00855319	0.180547	ENSMUSG00000053279	11668	Aldh1a1	protein_coding	19	20470079	20620829	1270.11	1085.69	1156.3	1217.84	1443.8	1307.79	1427.58	1462.48
856	ENSMUSG00000025418.8	11.3739	1.92659	0.733525	2.62648	0.00862734	0.1819	ENSMUSG00000025418	140475	Bsnd	protein_coding	4	106340653	106349480	33.6601	23.4647	9.52042	5.39824	3.32864	3.55057	7.25184	4.81711
857	ENSMUSG00000022037.16	191813	-0.583559	0.222367	-2.62431	0.00868246	0.182848	ENSMUSG00000022037	12759	Clu	protein_coding	14	66205932	66218996	148624	179396	183426	102713	211280	179453	271501	258111
858	ENSMUSG00000034135.16	732.565	0.369966	0.141007	2.62375	0.00869671	0.182935	ENSMUSG00000034135	70661	Sik3	protein_coding	9	45924118	46135492	679.934	893.463	794.522	936.054	646.588	624.901	589.471	695.591
859	ENSMUSG00000023991.17	1214.23	0.476423	0.181662	2.62258	0.00872677	0.183354	ENSMUSG00000023991	74123	Foxp4	protein_coding	17	48178058	48235570	1404.75	1601.92	1502.49	1143.35	1160.03	750.354	1068.09	1082.89
860	ENSMUSG00000035168.17	586.414	0.421191	0.160651	2.62178	0.00874729	0.183358	ENSMUSG00000035168	66860	Tanc1	protein_coding	2	59442386	59676493	577.832	737.332	778.943	591.647	564.204	427.252	503.485	510.614
861	ENSMUSG00000035873.9	326.354	-0.477431	0.182096	-2.62187	0.0087449	0.183358	ENSMUSG00000035873	114774	Pawr	protein_coding	10	108167982	108250101	249.085	283.381	276.092	282.868	337.024	321.919	359.484	500.98
862	ENSMUSG00000041354.17	573.867	0.367138	0.14006	2.62129	0.00875967	0.183404	ENSMUSG00000041354	19732	Rgl2	protein_coding	17	34148517	34156661	737.156	601.057	649.985	599.204	556.714	441.455	543.888	461.48
863	ENSMUSG00000030510.12	73.3442	1.1961	0.456384	2.62082	0.00877188	0.183447	ENSMUSG00000030510	545975	Cers3	protein_coding	7	66393252	66473439	150.348	101.981	111.649	44.2655	20.804	44.9739	41.4391	71.2933
864	ENSMUSG00000104448.2	81.5274	0.975388	0.372522	2.61833	0.00883603	0.184361	ENSMUSG00000104448	NA	Gm37256	lncRNA	3	75863408	75908443	130.152	128.153	91.7422	83.1329	74.0622	21.3034	60.0867	63.5859
865	ENSMUSG00000031297.15	17.2836	1.29605	0.494964	2.61847	0.00883247	0.184361	ENSMUSG00000031297	11989	Slc7a3	protein_coding	X	100122816	100129626	17.952	28.8796	33.7542	17.2744	6.65727	9.46819	16.5756	7.70738
866	ENSMUSG00000020918.15	429.781	0.32026	0.122365	2.61727	0.00886372	0.184726	ENSMUSG00000020918	14534	Kat2a	protein_coding	11	100595572	100603291	536.317	429.584	481.214	463.169	381.129	353.874	399.887	393.077
867	ENSMUSG00000031309.16	1140.75	-0.266264	0.101762	-2.61654	0.0088827	0.184908	ENSMUSG00000031309	110651	Rps6ka3	protein_coding	X	157993303	158151240	1004.19	1113.67	1082.73	941.453	1218.28	1208.38	1216.24	1341.08
868	ENSMUSG00000021363.15	15.6844	1.99059	0.760922	2.61603	0.00889586	0.184968	ENSMUSG00000021363	17152	Mak	protein_coding	13	41178484	41233182	25.8061	35.197	27.6958	11.8761	11.6502	0	10.3598	2.89027
869	ENSMUSG00000092083.5	36.5915	-0.936692	0.358401	-2.61353	0.00896116	0.185781	ENSMUSG00000092083	98741	Kcnb2	protein_coding	1	15357478	15793974	29.1721	19.8547	37.2162	14.0354	54.0903	43.7904	43.5111	51.0614
870	ENSMUSG00000018906.15	144.07	0.630519	0.241268	2.61336	0.00896581	0.185781	ENSMUSG00000018906	18452	P4ha2	protein_coding	11	53990921	54022491	149.226	159.74	155.789	235.363	118.167	143.206	87.0221	104.05
871	ENSMUSG00000035891.17	605.118	-0.497672	0.190401	-2.61381	0.00895381	0.185781	ENSMUSG00000035891	223753	Cerk	protein_coding	15	86023329	86070342	464.509	537.883	571.225	432.939	609.973	570.459	753.156	900.8
872	ENSMUSG00000117679.2	347.869	0.733182	0.280732	2.61168	0.00900993	0.186481	ENSMUSG00000117679	225372	Apbb3	protein_coding	18	36804207	36812419	511.633	273.454	409.378	544.142	322.046	197.649	324.261	200.392
873	ENSMUSG00000040675.18	99.8204	-0.54175	0.207803	-2.60704	0.00913294	0.18881	ENSMUSG00000040675	270685	Mthfd1l	protein_coding	10	3923118	4117081	87.5162	78.5164	91.7422	66.9381	125.656	139.656	102.562	105.977
874	ENSMUSG00000040170.14	1001.92	-0.628492	0.241181	-2.60589	0.00916355	0.189226	ENSMUSG00000040170	55990	Fmo2	protein_coding	1	162701886	162726295	615.98	830.289	688.932	1012.71	1249.9	1684.16	932.38	1001
875	ENSMUSG00000021772.16	288.488	-0.370354	0.142178	-2.60486	0.00919117	0.18958	ENSMUSG00000021772	69721	Nkiras1	protein_coding	14	4185693	4198560	249.085	270.746	231.086	254.797	296.249	368.076	344.981	292.881
876	ENSMUSG00000047501.4	45.7131	1.24264	0.477255	2.60372	0.00922171	0.189992	ENSMUSG00000047501	12740	Cldn4	protein_coding	5	134973973	134975788	92.0043	68.5891	22.5028	74.4957	28.2934	14.2023	29.0074	36.6101
877	ENSMUSG00000049086.9	1179.66	-0.508711	0.195802	-2.59809	0.00937439	0.191208	ENSMUSG00000049086	107771	Bmyc	protein_coding	2	25596751	25597733	1031.12	1142.55	803.177	918.78	1241.58	1054.52	1716.61	1528.95
878	ENSMUSG00000105504.5	53.0971	-1.50037	0.577279	-2.59904	0.0093484	0.191208	ENSMUSG00000105504	229898	Gbp5	protein_coding	3	142199739	142228105	16.83	18.9522	28.5612	46.4248	46.6009	157.409	84.9502	25.049
879	ENSMUSG00000049119.15	380.004	-0.618311	0.238028	-2.59764	0.00938664	0.191208	ENSMUSG00000049119	242297	Fam110b	protein_coding	4	5644090	6108223	292.843	382.655	305.519	218.089	477.659	320.735	469.298	573.237
880	ENSMUSG00000049551.3	16.3104	2.37097	0.911968	2.59983	0.00932689	0.191208	ENSMUSG00000049551	14371	Fzd9	protein_coding	5	135277792	135280084	14.586	27.9771	3.46197	63.6992	11.6502	1.18352	3.10793	4.81711
881	ENSMUSG00000038690.16	899.934	-0.360936	0.138849	-2.59949	0.0093363	0.191208	ENSMUSG00000038690	57423	Atp5j2	protein_coding	5	145120508	145128872	856.088	863.681	727.014	703.93	912.046	1171.69	1026.65	938.374
882	ENSMUSG00000009394.14	20.3734	1.27812	0.491845	2.59862	0.00935981	0.191208	ENSMUSG00000009394	20965	Syn2	protein_coding	6	115111863	115258967	26.9281	27.9771	25.0993	35.6284	19.9718	15.3858	6.21587	5.78054
883	ENSMUSG00000036528.17	700.78	-0.487778	0.187761	-2.59787	0.00938046	0.191208	ENSMUSG00000036528	19024	Ppfibp2	protein_coding	7	107194414	107347790	626.078	622.716	689.797	394.071	787.223	876.992	790.451	818.909
884	ENSMUSG00000030654.10	1592.55	-0.310732	0.119485	-2.60059	0.00930634	0.191208	ENSMUSG00000030654	54208	Arl6ip1	protein_coding	7	117718114	117728885	1615.68	1361.85	1359.69	1350.64	1799.96	1824.99	1536.35	1891.2
885	ENSMUSG00000074384.5	43.2929	0.774384	0.297947	2.59907	0.00934769	0.191208	ENSMUSG00000074384	621080	AI429214	protein_coding	8	37460758	37462687	53.8561	68.5891	41.5436	55.062	35.7828	26.0375	26.9354	38.5369
886	ENSMUSG00000022193.8	105.06	-0.55299	0.212629	-2.60072	0.0093027	0.191208	ENSMUSG00000022193	19173	Psmb5	protein_coding	14	54851576	54855479	66.1982	101.981	79.6253	92.8497	141.467	110.068	133.641	114.647
887	ENSMUSG00000027351.15	603.775	-0.264721	0.101924	-2.59725	0.00939737	0.191211	ENSMUSG00000027351	114715	Spred1	protein_coding	2	116951855	117012760	568.856	520.735	545.26	560.337	653.245	641.47	621.587	718.713
888	ENSMUSG00000052407.18	54.4099	0.739834	0.285279	2.59337	0.00950412	0.192869	ENSMUSG00000052407	320226	Ccdc171	protein_coding	4	83443782	83782907	72.9302	63.1741	54.526	82.0532	35.7828	29.5881	53.8708	43.354
889	ENSMUSG00000028919.12	339.186	-0.619565	0.238912	-2.59327	0.00950669	0.192869	ENSMUSG00000028919	213649	Arhgef19	protein_coding	4	140966810	140984875	382.603	214.792	220.701	252.637	333.696	378.728	421.643	508.687
890	ENSMUSG00000019944.15	400.005	0.728201	0.280821	2.59312	0.00951095	0.192869	ENSMUSG00000019944	69288	Rhobtb1	protein_coding	10	68987264	69127621	438.703	392.582	541.798	621.877	316.22	445.005	188.548	255.307
891	ENSMUSG00000054091.10	400.106	-0.422413	0.162976	-2.59188	0.00954541	0.193351	ENSMUSG00000054091	67704	1810037I17Rik	protein_coding	3	122717852	122719833	398.311	327.603	349.659	291.505	419.408	545.605	464.118	404.638
892	ENSMUSG00000104523.2	244.821	0.465315	0.179624	2.5905	0.00958374	0.1935	ENSMUSG00000104523	NA	Gm37335	lncRNA	1	36144465	36145527	300.697	244.574	319.367	269.912	176.418	258.008	197.872	191.721
893	ENSMUSG00000032589.15	7.54042	1.73243	0.668709	2.5907	0.00957799	0.1935	ENSMUSG00000032589	12217	Bsn	protein_coding	9	107973221	108067583	12.342	8.12239	8.65492	17.2744	4.1608	4.7341	3.10793	1.92685
894	ENSMUSG00000021252.12	330.103	-0.529346	0.204345	-2.59045	0.00958495	0.1935	ENSMUSG00000021252	58520	Erg28	protein_coding	12	85862222	85871324	297.331	250.892	247.531	285.027	302.074	391.747	524.205	342.015
895	ENSMUSG00000053286.12	332.706	-0.298632	0.115333	-2.5893	0.00961707	0.193932	ENSMUSG00000053286	98685	Trmt1l	protein_coding	1	151304293	151333912	295.087	300.528	299.46	299.062	388.618	360.975	332.549	385.369
896	ENSMUSG00000046213.10	72.4522	-3.06087	1.18379	-2.58565	0.00971949	0.19517	ENSMUSG00000046213	229697	Cym	protein_coding	3	107118609	107129048	28.0501	18.0498	5.19295	10.7965	103.188	391.747	6.21587	16.3782
897	ENSMUSG00000039116.8	323.589	0.56577	0.218856	2.58512	0.0097345	0.19517	ENSMUSG00000039116	215798	Adgrg6	protein_coding	10	14278327	14421403	365.773	462.976	323.694	392.992	233.005	189.364	281.786	339.125
898	ENSMUSG00000020021.5	257.81	0.488384	0.18888	2.58568	0.00971867	0.19517	ENSMUSG00000020021	13998	Fgd6	protein_coding	10	93871863	93981201	326.503	301.431	247.531	329.292	182.243	179.896	239.311	256.27
899	ENSMUSG00000021939.9	5996.88	-0.218985	0.0847326	-2.58443	0.00975415	0.19517	ENSMUSG00000021939	13030	Ctsb	protein_coding	14	63359911	63383372	5312.68	5536.76	5896.6	5424.15	6574.89	6257.29	6068.76	6903.89
900	ENSMUSG00000022464.15	1803.66	0.532899	0.206177	2.58467	0.00974721	0.19517	ENSMUSG00000022464	69354	Slc38a4	protein_coding	15	96892701	96953837	2440.36	2037.82	1446.24	2608.43	1458.77	1446.27	1718.69	1272.68
901	ENSMUSG00000024378.10	1583.46	-0.590514	0.228451	-2.58486	0.00974174	0.19517	ENSMUSG00000024378	170459	Stard4	protein_coding	18	33332408	33346915	1556.22	1222.87	1345.84	930.656	1751.69	1402.48	2547.47	1910.47
902	ENSMUSG00000098284.9	8.64379	2.41961	0.935844	2.58549	0.0097242	0.19517	ENSMUSG00000098284	NA	A330093E20Rik	lncRNA	18	45816554	46178327	20.1961	3.60995	4.32746	30.2301	2.49648	1.18352	5.17989	1.92685
903	ENSMUSG00000011305.12	59.2549	1.23259	0.477244	2.58273	0.00980213	0.195912	ENSMUSG00000011305	66968	Plin5	protein_coding	17	56418601	56424596	93.1263	38.807	47.6021	153.31	28.2934	24.854	46.619	41.4272
904	ENSMUSG00000051146.4	64.5458	-0.758908	0.294048	-2.5809	0.0098544	0.196739	ENSMUSG00000051146	73047	Camk2n2	protein_coding	16	20437965	20440037	41.5141	47.8318	42.4091	60.4603	77.3908	50.8915	100.49	95.3789
905	ENSMUSG00000028809.17	1224.78	0.280208	0.108595	2.5803	0.00987152	0.196863	ENSMUSG00000028809	51796	Srrm1	protein_coding	4	135047795	135080632	1298.16	1342.9	1367.48	1362.52	982.78	1259.27	1102.28	1082.89
906	ENSMUSG00000027499.13	171.371	-0.708521	0.274798	-2.57834	0.00992776	0.197766	ENSMUSG00000027499	18767	Pkia	protein_coding	3	7431729	7510426	135.762	152.52	134.151	97.1683	198.054	320.735	167.828	164.745
907	ENSMUSG00000017778.15	968.57	-0.446596	0.173483	-2.57429	0.0100447	0.199876	ENSMUSG00000017778	12867	Cox7c	protein_coding	13	86192935	86195023	998.583	768.919	759.037	752.514	938.676	1331.46	1222.45	976.911
908	ENSMUSG00000107406.2	50.146	-0.786156	0.305494	-2.57339	0.0100707	0.200171	ENSMUSG00000107406	NA	1700040L08Rik	lncRNA	6	71520176	71521098	23.5621	51.4418	33.7542	37.7877	50.7617	69.8279	70.4465	63.5859
909	ENSMUSG00000023966.9	91.1397	0.726566	0.282406	2.57277	0.0100887	0.200309	ENSMUSG00000023966	75564	Rsph9	protein_coding	17	46432961	46455142	97.6143	170.57	108.187	77.7346	69.0692	65.0938	71.4825	69.3664
910	ENSMUSG00000113841.2	4.5576	2.38632	0.927767	2.57211	0.0101081	0.200474	ENSMUSG00000113841	NA	Gm48701	TEC	13	62597131	62599423	11.22	6.31741	7.78943	5.39824	1.66432	0	3.10793	0.963423
911	ENSMUSG00000057236.11	1422.65	-0.281605	0.109512	-2.57145	0.0101275	0.200638	ENSMUSG00000057236	19646	Rbbp4	protein_coding	4	129200893	129229163	1237.57	1419.61	1238.52	1239.44	1490.4	1753.98	1536.35	1465.37
912	ENSMUSG00000113902.2	136.106	-0.700082	0.27253	-2.56882	0.0102044	0.201941	ENSMUSG00000113902	102631912	Ndufb1	protein_coding	12	101934349	101943327	117.81	104.689	97.8006	93.9293	104.852	228.42	196.836	144.513
913	ENSMUSG00000075420.7	184.733	0.815187	0.317406	2.56828	0.0102205	0.202037	ENSMUSG00000075420	68528	Smim6	protein_coding	11	115802843	115804746	345.577	277.966	193.005	126.319	158.11	105.334	135.713	135.843
914	ENSMUSG00000022404.9	1260.89	-0.442842	0.172554	-2.56639	0.0102763	0.202918	ENSMUSG00000022404	20524	Slc25a17	protein_coding	15	81203112	81245013	1033.36	944.002	1389.12	907.983	1304.83	1366.97	1624.41	1516.43
915	ENSMUSG00000029471.14	1218.81	-0.394102	0.153647	-2.56499	0.0103179	0.203295	ENSMUSG00000029471	207565	Camkk2	protein_coding	5	122869233	122917472	885.26	1142.55	1206.5	978.161	1367.24	1197.73	1608.87	1364.21
916	ENSMUSG00000003545.4	29.1024	1.24668	0.48599	2.56523	0.0103107	0.203295	ENSMUSG00000003545	14282	Fosb	protein_coding	7	19036621	19043976	13.464	46.0269	45.0056	59.3806	21.6361	16.5693	12.4317	18.305
917	ENSMUSG00000016252.8	890.285	-0.486792	0.189883	-2.56363	0.0103582	0.203435	ENSMUSG00000016252	67126	Atp5e	protein_coding	2	174302865	174305898	815.696	751.772	779.809	617.558	926.193	1346.85	1072.24	812.166
918	ENSMUSG00000039577.18	34.5522	1.14162	0.445229	2.56411	0.0103441	0.203435	ENSMUSG00000039577	260305	Nphp4	protein_coding	4	152561163	152647640	28.0501	41.5144	57.1225	63.6992	31.622	24.854	9.3238	20.2319
919	ENSMUSG00000054083.9	407.569	-0.327816	0.127881	-2.56345	0.0103637	0.203435	ENSMUSG00000054083	60594	Capn12	protein_coding	7	28580847	28592988	330.991	364.605	365.238	384.354	411.919	435.537	517.989	449.919
920	ENSMUSG00000110537.2	23.2675	3.1259	1.21951	2.56324	0.0103701	0.203435	ENSMUSG00000110537	NA	Gm4316	lncRNA	8	123891994	123905504	7.85402	18.0498	140.21	1.07965	9.98591	0	4.14391	4.81711
921	ENSMUSG00000072999.10	26.0913	1.04704	0.408716	2.56178	0.0104136	0.203845	ENSMUSG00000072999	NA	Gm15401	lncRNA	6	72606271	72614700	34.7821	27.9771	40.6781	37.7877	27.4613	11.8352	17.6116	10.5977
922	ENSMUSG00000031755.7	186.462	0.569573	0.222323	2.56192	0.0104096	0.203845	ENSMUSG00000031755	67378	Bbs2	protein_coding	8	94794582	94825556	293.965	225.622	187.812	184.62	158.11	120.719	179.224	141.623
923	ENSMUSG00000024174.10	50.0225	0.878168	0.343028	2.56004	0.0104659	0.204646	ENSMUSG00000024174	72836	Pot1b	protein_coding	17	55958951	56019628	62.8322	46.9294	79.6253	69.0974	25.7969	46.1574	46.619	23.1221
924	ENSMUSG00000042215.9	143.852	-0.698881	0.273054	-2.5595	0.0104823	0.204713	ENSMUSG00000042215	213539	Bag2	protein_coding	1	33784565	33796876	68.4422	107.396	142.806	119.841	202.215	132.555	163.684	213.88
925	ENSMUSG00000047730.18	5761.44	0.814589	0.318301	2.55918	0.010492	0.204713	ENSMUSG00000047730	215384	Fcgbp	protein_coding	7	27770661	27820287	5035.55	10566.3	7583.44	6199.34	4116.69	2774.18	3159.73	6656.29
926	ENSMUSG00000024208.17	182.209	-0.48304	0.188841	-2.55792	0.0105301	0.205013	ENSMUSG00000024208	67267	Uqcc2	protein_coding	17	27341637	27352890	132.396	159.74	155.789	158.708	173.921	259.192	231.023	186.904
927	ENSMUSG00000071654.7	175.87	-0.515422	0.201486	-2.5581	0.0105245	0.205013	ENSMUSG00000071654	107197	Uqcc3	protein_coding	19	8857378	8858287	120.054	152.52	165.309	140.354	180.579	188.18	267.282	192.685
928	ENSMUSG00000028270.13	369.663	-1.02011	0.399031	-2.55646	0.0105742	0.205207	ENSMUSG00000028270	14469	Gbp2	protein_coding	3	142326363	142343769	238.987	213.89	218.97	304.461	297.913	875.808	590.507	216.77
929	ENSMUSG00000091055.3	36.0882	-1.71031	0.668966	-2.55665	0.0105686	0.205207	ENSMUSG00000091055	620235	Siglec15	protein_coding	18	78086829	78100610	3.36601	20.7572	25.9648	17.2744	70.7335	10.6517	72.5184	67.4396
930	ENSMUSG00000073207.2	24.4969	1.06398	0.416089	2.55709	0.0105551	0.205207	ENSMUSG00000073207	434778	Ccdc160	protein_coding	X	51880077	51888345	26.9281	46.9294	31.1577	26.9912	10.8181	22.487	11.3958	19.2685
931	ENSMUSG00000052423.16	1181.49	-0.900415	0.352787	-2.55229	0.0107018	0.207461	ENSMUSG00000052423	57370	B4galt3	protein_coding	1	171097898	171104469	913.311	817.654	1004.84	561.417	1302.33	684.077	2442.84	1725.49
932	ENSMUSG00000089762.4	95.8182	-0.723983	0.284201	-2.54743	0.0108519	0.208392	ENSMUSG00000089762	72500	Ier5l	protein_coding	2	30361549	30364231	54.9782	66.7841	82.2218	85.2921	130.649	72.195	149.181	125.245
933	ENSMUSG00000037279.14	49.8649	-1.17455	0.460866	-2.54857	0.0108166	0.208392	ENSMUSG00000037279	107586	Ovol2	protein_coding	2	144147095	144174066	11.22	38.807	36.3507	35.6284	36.615	56.8092	102.562	80.9275
934	ENSMUSG00000027845.16	115.86	0.562599	0.220844	2.5475	0.0108498	0.208392	ENSMUSG00000027845	140917	Dclre1b	protein_coding	3	103707921	103716760	146.982	158.838	96.9351	150.071	85.7124	98.2325	87.0221	103.086
935	ENSMUSG00000104528.2	42.6444	2.85107	1.11844	2.54916	0.0107983	0.208392	ENSMUSG00000104528	NA	Gm43314	TEC	3	157600598	157602828	47.1241	24.3672	3.46197	224.567	5.82511	13.0188	22.7915	0
936	ENSMUSG00000078503.10	20.3586	1.7574	0.689268	2.54966	0.0107828	0.208392	ENSMUSG00000078503	101056073	Zfp990	protein_coding	4	145237329	145265758	34.7821	39.7095	31.1577	19.4337	5.82511	24.854	5.17989	1.92685
937	ENSMUSG00000037621.9	56.5923	-1.13228	0.443975	-2.55033	0.0107621	0.208392	ENSMUSG00000037621	71093	Atoh8	protein_coding	6	72183161	72212561	42.6361	18.9522	18.1753	62.6196	65.7406	93.4984	94.274	56.842
938	ENSMUSG00000032177.18	194.792	0.429009	0.168461	2.54663	0.0108769	0.208392	ENSMUSG00000032177	18577	Pde4a	protein_coding	9	21077010	21124544	204.205	240.964	258.782	190.018	185.571	155.042	165.756	158.001
939	ENSMUSG00000037112.17	317.22	-0.308565	0.121041	-2.54926	0.0107951	0.208392	ENSMUSG00000037112	235344	Sik2	protein_coding	9	50804101	50920373	272.647	286.991	300.326	273.151	332.031	337.304	347.053	388.259
940	ENSMUSG00000020132.11	584.401	-0.251307	0.0986322	-2.54792	0.0108366	0.208392	ENSMUSG00000020132	216344	Rab21	protein_coding	10	115122989	115151499	541.927	497.271	553.05	543.063	644.923	621.35	605.011	668.616
941	ENSMUSG00000010277.8	5381.69	-0.460162	0.180658	-2.54715	0.0108606	0.208392	ENSMUSG00000010277	72503	Bltp2	protein_coding	11	78152578	78181449	4553.09	4637.88	5106.4	3825.19	6133.01	4524.61	7018.75	7254.57
942	ENSMUSG00000037386.17	119.563	-0.667465	0.262089	-2.54671	0.0108744	0.208392	ENSMUSG00000037386	116838	Rims2	protein_coding	15	39061656	39547768	87.5162	73.1015	112.514	96.0886	166.432	194.098	114.994	111.757
943	ENSMUSG00000001995.10	255.986	-0.487367	0.191501	-2.54498	0.0109285	0.20916	ENSMUSG00000001995	244668	Sipa1l2	protein_coding	8	126144802	126296547	167.178	218.402	233.683	233.204	346.178	269.844	335.657	243.746
944	ENSMUSG00000031976.15	164.329	-0.480207	0.188781	-2.54373	0.0109677	0.209244	ENSMUSG00000031976	382038	Urb2	protein_coding	8	124748247	124775244	113.322	156.13	134.151	144.673	161.439	188.18	186.476	230.258
945	ENSMUSG00000018740.15	161.309	0.852309	0.335028	2.54399	0.0109593	0.209244	ENSMUSG00000018740	71998	Slc25a35	protein_coding	11	68858957	68865191	298.453	219.304	208.584	103.646	90.7053	137.289	141.929	90.5618
946	ENSMUSG00000024028.8	761.816	2.34801	0.922836	2.54434	0.0109485	0.209244	ENSMUSG00000024028	21785	Tff2	protein_coding	17	31360023	31363256	1761.54	1429.54	403.319	1499.63	25.7969	107.701	205.124	661.872
947	ENSMUSG00000105987.6	219.756	0.59451	0.23387	2.54205	0.0110203	0.210026	ENSMUSG00000105987	NA	AI506816	lncRNA	5	23903294	23917684	325.381	222.012	268.303	242.921	228.012	173.978	120.173	177.27
948	ENSMUSG00000026822.15	65.3529	1.51582	0.596703	2.54032	0.0110752	0.210627	ENSMUSG00000026822	16819	Lcn2	protein_coding	2	32274645	32278264	97.6143	110.103	51.9295	127.398	16.6432	37.8728	73.5544	7.70738
949	ENSMUSG00000045996.13	46.0314	-0.909362	0.357953	-2.54045	0.011071	0.210627	ENSMUSG00000045996	17749	Polr2k	protein_coding	15	36174156	36177156	33.6601	36.0995	33.7542	23.7522	37.4472	93.4984	58.0147	52.0248
950	ENSMUSG00000017734.16	36.0451	-0.739747	0.291432	-2.53831	0.0111388	0.211409	ENSMUSG00000017734	52840	Dbndd2	protein_coding	2	164328026	164335239	22.4401	29.7821	23.3683	32.3894	39.9436	44.9739	42.4751	52.9883
951	ENSMUSG00000040269.6	167.648	-0.447185	0.176176	-2.53828	0.0111397	0.211409	ENSMUSG00000040269	66230	Mrps28	protein_coding	3	8867206	8988978	154.836	144.398	133.286	134.956	173.089	181.079	240.347	179.197
952	ENSMUSG00000073940.4	54.7657	1.09697	0.432369	2.53711	0.0111772	0.211898	ENSMUSG00000073940	101488143	Hbb-bt	protein_coding	7	103461731	103463203	98.7363	67.6866	32.8887	99.3276	20.804	35.5057	32.1153	51.0614
953	ENSMUSG00000100629.2	210.573	0.365529	0.144143	2.53587	0.0112168	0.212425	ENSMUSG00000100629	NA	Gm28192	lncRNA	11	120854670	120855590	227.767	249.087	234.548	237.522	188.9	157.409	208.232	181.124
954	ENSMUSG00000043705.8	169.722	0.741982	0.292923	2.53303	0.0113083	0.213932	ENSMUSG00000043705	381122	Capn13	protein_coding	17	73613459	73707861	210.937	217.499	250.993	170.584	126.488	102.967	80.8063	197.502
955	ENSMUSG00000039016.6	295.307	-0.59159	0.233741	-2.53096	0.011375	0.214969	ENSMUSG00000039016	30057	Timm8b	protein_coding	9	50515210	50516620	295.087	289.698	192.139	165.186	303.738	388.196	399.887	328.527
956	ENSMUSG00000027533.11	127.871	0.982346	0.388319	2.52974	0.0114146	0.215493	ENSMUSG00000027533	16592	Fabp5	protein_coding	3	10077608	10081667	253.573	124.543	107.321	193.257	57.419	145.573	77.6983	63.5859
957	ENSMUSG00000030256.12	13.0045	-1.43704	0.568371	-2.52835	0.0114599	0.215887	ENSMUSG00000030256	79362	Bhlhe41	protein_coding	6	145803969	145811284	8.97602	6.31741	9.52042	3.23894	29.1256	20.1199	10.3598	16.3782
958	ENSMUSG00000033732.11	926.962	0.234113	0.0926081	2.528	0.0114714	0.215887	ENSMUSG00000033732	101943	Sf3b3	protein_coding	8	111536871	111573419	976.143	1066.74	971.948	992.196	830.495	859.239	910.624	808.312
959	ENSMUSG00000051043.17	880.049	0.549305	0.217254	2.52839	0.0114586	0.215887	ENSMUSG00000051043	70355	Gprc5c	protein_coding	11	114741978	114763443	1172.49	1166.01	926.077	918.78	715.657	504.181	665.098	972.094
960	ENSMUSG00000033948.4	62.9958	-0.852056	0.337102	-2.52759	0.0114849	0.215915	ENSMUSG00000033948	74464	Zswim5	protein_coding	4	116734573	116846461	30.2941	59.5642	47.6021	42.1062	95.6983	44.9739	92.202	91.5252
961	ENSMUSG00000089901.2	39.1923	1.36219	0.53936	2.52557	0.011551	0.216932	ENSMUSG00000089901	NA	Gm8113	protein_coding	14	44162847	44170868	115.566	34.2945	27.6958	48.5841	26.6291	14.2023	32.1153	14.4513
962	ENSMUSG00000017639.14	290.173	-0.697043	0.276041	-2.52514	0.0115653	0.216976	ENSMUSG00000017639	268451	Rab11fip4	protein_coding	11	79482038	79588849	191.863	183.205	310.712	199.735	356.164	236.705	343.945	499.053
963	ENSMUSG00000061461.12	265.628	-0.414949	0.164375	-2.5244	0.0115895	0.217062	ENSMUSG00000061461	66278	Smim20	protein_coding	5	53424425	53435882	230.011	244.574	262.244	172.744	294.584	311.267	312.865	296.734
964	ENSMUSG00000033581.18	361.848	-0.564703	0.22371	-2.52427	0.011594	0.217062	ENSMUSG00000033581	319765	Igf2bp2	protein_coding	16	21877759	21982049	260.305	314.066	307.25	286.107	382.793	292.331	479.658	572.273
965	ENSMUSG00000120149.1	9.96886	1.7265	0.684888	2.52085	0.0117072	0.218502	ENSMUSG00000120149	NA	Gm36180	lncRNA	3	129637713	129640706	6.73202	27.0746	11.2514	16.1947	6.65727	4.7341	5.17989	1.92685
966	ENSMUSG00000038482.12	561.893	0.263504	0.104523	2.52102	0.0117016	0.218502	ENSMUSG00000038482	21781	Tfdp1	protein_coding	8	13388751	13428448	653.006	624.521	600.652	574.372	522.596	526.668	468.262	525.065
967	ENSMUSG00000019971.11	181.739	0.36879	0.146288	2.52098	0.0117028	0.218502	ENSMUSG00000019971	216274	Cep290	protein_coding	10	100323420	100410702	227.767	208.475	198.198	184.62	156.446	171.611	157.469	149.331
968	ENSMUSG00000096370.9	26.0317	1.44742	0.574689	2.51861	0.0117818	0.219668	ENSMUSG00000096370	102902673	Gm21992	protein_coding	19	4792941	4861640	46.0021	20.7572	25.9648	59.3806	5.82511	17.7529	24.8635	7.70738
969	ENSMUSG00000029389.18	162.928	-0.438214	0.174044	-2.51783	0.0118079	0.219927	ENSMUSG00000029389	67848	Ddx55	protein_coding	5	124690927	124707723	125.664	123.641	134.151	170.584	187.236	172.795	208.232	181.124
970	ENSMUSG00000079071.3	155.179	-0.61352	0.24392	-2.51525	0.0118948	0.221317	ENSMUSG00000079071	381417	Slc28a2b	protein_coding	2	122315422	122358521	125.664	123.641	162.713	77.7346	158.942	191.731	195.8	205.209
971	ENSMUSG00000025357.9	338.189	0.331928	0.132064	2.51338	0.0119581	0.222266	ENSMUSG00000025357	13139	Dgka	protein_coding	10	128556003	128580724	396.067	347.458	411.974	353.045	329.535	274.578	307.685	285.173
972	ENSMUSG00000039438.8	169.687	1.19138	0.474346	2.51164	0.0120173	0.223136	ENSMUSG00000039438	192653	Ttc36	protein_coding	9	44710694	44714369	416.263	134.471	115.11	278.549	97.3626	75.7456	180.26	59.7322
973	ENSMUSG00000106990.2	75.6564	0.555439	0.22123	2.51068	0.0120498	0.22322	ENSMUSG00000106990	NA	Gm42547	TEC	6	28211007	28214804	85.2722	97.4687	97.8006	79.8939	73.23	53.2586	66.3026	52.0248
974	ENSMUSG00000031075.20	3124.85	0.555844	0.221415	2.51042	0.0120589	0.22322	ENSMUSG00000031075	101772	Ano1	protein_coding	7	144142286	144305711	3367.13	4568.39	4336.12	2606.27	2668.73	2144.55	2147.58	3160.03
975	ENSMUSG00000023039.18	1078.96	0.590493	0.235175	2.51087	0.0120435	0.22322	ENSMUSG00000023039	110310	Krt7	protein_coding	15	101308924	101328194	1708.81	1492.71	912.229	1073.17	836.32	1041.5	679.601	887.313
976	ENSMUSG00000029695.14	223.447	1.24567	0.496323	2.50979	0.0120802	0.223386	ENSMUSG00000029695	30956	Aass	protein_coding	6	23072172	23132985	417.385	135.373	154.923	549.541	82.3838	159.776	208.232	79.9641
977	ENSMUSG00000021676.11	1101.7	-0.398918	0.15898	-2.50923	0.0120995	0.223512	ENSMUSG00000021676	544963	Iqgap2	protein_coding	13	95763682	96028991	1122	731.015	964.158	985.718	1271.54	1125.53	1235.92	1377.69
978	ENSMUSG00000039782.16	349.676	-0.473192	0.188683	-2.50787	0.0121461	0.223582	ENSMUSG00000039782	231207	Cpeb2	protein_coding	5	43390513	43447067	306.307	233.744	315.905	316.337	404.429	308.9	432.003	479.785
979	ENSMUSG00000057137.10	253.5	0.401778	0.160189	2.50815	0.0121364	0.223582	ENSMUSG00000057137	68487	Tmem140	protein_coding	6	34840081	34851881	335.479	303.236	252.724	262.354	196.39	242.622	229.987	205.209
980	ENSMUSG00000022623.18	227.091	0.921891	0.367598	2.50788	0.012146	0.223582	ENSMUSG00000022623	58234	Shank3	protein_coding	15	89383826	89444464	230.011	194.937	213.777	550.62	177.25	192.914	109.814	147.404
981	ENSMUSG00000024424.16	102.236	1.68807	0.673161	2.50768	0.0121528	0.223582	ENSMUSG00000024424	72747	Ttc39c	protein_coding	18	12732953	12871920	293.965	51.4418	52.795	225.646	24.9648	94.6819	58.0147	16.3782
982	ENSMUSG00000108207.3	50.2327	0.649074	0.259006	2.50602	0.0122099	0.224404	ENSMUSG00000108207	NA	1810059H22Rik	lncRNA	5	148890558	148906932	68.4422	56.8567	54.526	65.8585	33.2864	31.9552	46.619	44.3175
983	ENSMUSG00000028223.9	570.733	-0.309387	0.123581	-2.50352	0.0122965	0.225536	ENSMUSG00000028223	67460	Decr1	protein_coding	4	15917240	15945507	543.049	509.905	487.272	498.797	551.722	604.781	706.537	663.798
984	ENSMUSG00000106466.2	39.12	-0.945641	0.377699	-2.50369	0.0122906	0.225536	ENSMUSG00000106466	NA	Gm40348	lncRNA	5	137203203	137209406	41.5141	24.3672	24.2338	17.2744	54.9225	33.1387	68.3745	49.1346
985	ENSMUSG00000021573.16	494.768	0.748504	0.299168	2.50195	0.0123511	0.226307	ENSMUSG00000021573	72948	Tppp	protein_coding	13	74157526	74183872	888.626	647.986	366.103	579.771	521.764	299.432	293.182	361.284
986	ENSMUSG00000027698.15	945.835	-0.519896	0.208048	-2.49892	0.0124572	0.22687	ENSMUSG00000027698	320024	Nceh1	protein_coding	3	27237114	27338757	728.18	782.457	981.468	616.479	1129.24	917.231	965.531	1446.1
987	ENSMUSG00000050856.17	236.475	-0.658594	0.263514	-2.49927	0.0124449	0.22687	ENSMUSG00000050856	11958	Atp5k	protein_coding	5	108581110	108582314	210.937	204.865	161.847	155.469	234.669	379.911	354.304	189.794
988	ENSMUSG00000010607.9	334.81	-0.342527	0.137067	-2.49898	0.012455	0.22687	ENSMUSG00000010607	66268	Pigyl	protein_coding	9	22068142	22069654	345.577	289.698	289.074	256.956	358.661	365.709	400.923	371.881
989	ENSMUSG00000040653.7	13.3232	-1.31504	0.526103	-2.49958	0.0124341	0.22687	ENSMUSG00000040653	76142	Ppp1r14c	protein_coding	10	3316057	3414975	5.61002	10.8299	10.3859	3.23894	16.6432	23.6705	21.7555	14.4513
990	ENSMUSG00000021877.13	2185.34	-0.287833	0.115161	-2.4994	0.0124404	0.22687	ENSMUSG00000021877	11843	Arf4	protein_coding	14	26359229	26386239	1773.89	2247.19	1988.9	1860.23	2230.19	2531.56	2323.7	2527.06
991	ENSMUSG00000038155.12	101.32	-0.558343	0.223372	-2.49961	0.0124332	0.22687	ENSMUSG00000038155	14869	Gstp2	protein_coding	19	4090285	4096023	69.5642	90.2488	93.4732	74.4957	134.81	93.4984	111.886	142.587
992	ENSMUSG00000096768.9	406.616	0.605967	0.242542	2.49841	0.0124753	0.22697	ENSMUSG00000096768	170942	Gm47283	lncRNA	Y	90796007	90827734	337.723	427.779	682.873	513.912	276.277	347.956	284.894	381.515
993	ENSMUSG00000067279.4	446.405	0.525561	0.210466	2.49713	0.0125202	0.227557	ENSMUSG00000067279	53412	Ppp1r3c	protein_coding	19	36709131	36714053	507.145	670.548	456.114	473.965	394.443	272.211	454.794	342.015
994	ENSMUSG00000058709.12	1301.99	-0.531661	0.21314	-2.49442	0.0126162	0.228841	ENSMUSG00000058709	112406	Egln2	protein_coding	7	26858083	26866227	1065.9	1103.74	1132.06	957.647	1482.08	981.142	1851.29	1842.06
995	ENSMUSG00000017491.10	109.004	-0.835319	0.33487	-2.49445	0.0126151	0.228841	ENSMUSG00000017491	218772	Rarb	protein_coding	14	5650540	6038924	47.1241	86.6388	87.4147	91.77	181.411	168.06	76.6623	132.952
996	ENSMUSG00000045441.6	106.307	0.453025	0.18167	2.49367	0.0126428	0.229094	ENSMUSG00000045441	243385	Gprin3	protein_coding	6	59324211	59403279	131.274	124.543	122.9	113.363	97.3626	75.7456	100.49	84.7812
997	ENSMUSG00000052137.12	90.7956	-0.516158	0.207072	-2.49264	0.0126796	0.229471	ENSMUSG00000052137	77604	Rbm12b2	protein_coding	4	12089439	12096243	60.5882	69.4915	93.4732	74.4957	104.02	111.251	111.886	101.159
998	ENSMUSG00000087396.9	69.6192	0.695027	0.278861	2.49238	0.012689	0.229471	ENSMUSG00000087396	74396	4933407K13Rik	lncRNA	X	74750538	74808347	75.1742	73.1015	118.572	76.655	47.4331	60.3597	64.2306	41.4272
999	ENSMUSG00000045827.11	519.192	-0.425703	0.17095	-2.49021	0.0127666	0.230412	ENSMUSG00000045827	20723	Serpinb9	protein_coding	13	33187233	33201940	438.703	508.1	360.045	465.328	579.183	698.279	616.407	487.492
1000	ENSMUSG00000062397.9	3124.07	-0.423322	0.169994	-2.49022	0.0127664	0.230412	ENSMUSG00000062397	68036	Zfp706	protein_coding	15	36997271	37008017	2548.07	3152.39	2871.7	2103.15	3411.85	2975.38	3922.21	4007.84
1001	ENSMUSG00000027879.10	795.079	-0.342022	0.137402	-2.4892	0.0128029	0.230837	ENSMUSG00000027879	20333	Sec22b	protein_coding	3	97808506	97830592	794.378	745.455	652.581	612.16	802.201	938.535	980.035	835.288
1002	ENSMUSG00000017950.17	1283.47	0.448969	0.180506	2.48728	0.0128722	0.231854	ENSMUSG00000017950	15378	Hnf4a	protein_coding	2	163348728	163414830	1783.98	1465.64	1106.96	1570.89	1021.89	929.067	1239.03	1150.33
1003	ENSMUSG00000086645.3	37.0779	0.72302	0.290728	2.48693	0.0128852	0.231857	ENSMUSG00000086645	100047123	Gm15743	lncRNA	16	31246694	31248594	46.0021	55.0517	45.8711	37.7877	29.9577	28.4046	21.7555	31.793
1004	ENSMUSG00000027188.9	2425.21	0.543097	0.218505	2.48551	0.0129365	0.232548	ENSMUSG00000027188	210622	Pamr1	protein_coding	2	102380357	102473386	2729.83	3387.04	2876.03	2513.42	2109.52	1285.31	1931.06	2569.45
1005	ENSMUSG00000038301.16	202.805	0.506487	0.203985	2.48296	0.0130296	0.233524	ENSMUSG00000038301	71982	Snx10	protein_coding	6	51500881	51567659	304.063	222.914	246.665	178.142	158.942	192.914	163.684	155.111
1006	ENSMUSG00000030878.12	147.583	-0.727626	0.293003	-2.48333	0.0130159	0.233524	ENSMUSG00000030878	12585	Cdr2	protein_coding	7	120556259	120581535	104.346	85.7363	109.918	144.673	145.628	211.851	122.245	256.27
1007	ENSMUSG00000031672.9	1145.82	0.272213	0.109624	2.48315	0.0130228	0.233524	ENSMUSG00000031672	14719	Got2	protein_coding	8	96590762	96615175	1358.75	1119.99	1172.74	1364.67	1035.21	998.895	1054.63	1061.69
1008	ENSMUSG00000061898.11	133.874	0.524053	0.211128	2.48216	0.0130589	0.233604	ENSMUSG00000061898	57782	Rbak	protein_coding	5	143157941	143166530	198.595	152.52	156.654	124.159	115.67	106.517	125.353	91.5252
1009	ENSMUSG00000039958.18	384.077	0.789012	0.317898	2.48196	0.013066	0.233604	ENSMUSG00000039958	320204	Etfbkmt	protein_coding	6	149041347	149052669	710.228	453.951	429.284	351.965	159.775	411.866	283.858	271.685
1010	ENSMUSG00000031725.9	136.251	1.43142	0.576774	2.48178	0.0130729	0.233604	ENSMUSG00000031725	234564	Ces1f	protein_coding	8	93982864	94006375	234.499	75.809	78.7598	405.947	44.9366	100.6	111.886	37.5735
1011	ENSMUSG00000069223.11	130.388	-0.457262	0.184325	-2.48073	0.0131113	0.234058	ENSMUSG00000069223	78111	4930451E10Rik	lncRNA	13	55922949	55932318	109.956	119.128	121.169	88.5311	148.124	150.308	171.972	133.916
1012	ENSMUSG00000027984.9	1337.08	-0.277409	0.111965	-2.47763	0.0132258	0.235869	ENSMUSG00000027984	15107	Hadh	protein_coding	3	131027068	131065750	1221.86	1131.72	1276.6	1205.97	1398.03	1294.78	1608.87	1558.82
1013	ENSMUSG00000037824.7	1218.28	-0.45359	0.183282	-2.47481	0.0133306	0.237504	ENSMUSG00000037824	52588	Tspan14	protein_coding	14	40628402	40688764	995.217	1201.21	1032.53	884.231	1323.13	1054.52	1664.82	1590.61
1014	ENSMUSG00000042284.11	377.361	0.531428	0.21482	2.47383	0.0133675	0.237925	ENSMUSG00000042284	109700	Itga1	protein_coding	13	115089632	115238500	389.335	414.242	416.302	565.735	369.479	253.274	243.455	367.064
1015	ENSMUSG00000044986.11	242.648	0.826923	0.334424	2.47268	0.0134104	0.238233	ENSMUSG00000044986	22117	Tst	protein_coding	15	78283756	78290107	466.753	234.647	187.812	351.965	133.145	237.888	198.908	130.062
1016	ENSMUSG00000024597.12	743.976	0.512444	0.207244	2.47266	0.0134112	0.238233	ENSMUSG00000024597	20496	Slc12a2	protein_coding	18	58011750	58079893	849.356	862.778	971.948	816.213	865.446	465.125	570.824	550.114
1017	ENSMUSG00000101609.3	374.385	0.360003	0.145666	2.47143	0.0134576	0.238822	ENSMUSG00000101609	NA	Kcnq1ot1	lncRNA	7	142731562	142850286	438.703	442.219	424.957	376.797	294.584	314.817	394.707	308.295
1018	ENSMUSG00000032966.15	1227.97	-0.323262	0.130859	-2.4703	0.0135001	0.239107	ENSMUSG00000032966	14225	Fkbp1a	protein_coding	2	151384403	151403612	961.557	985.516	1233.33	1182.21	1307.32	1482.96	1406.86	1264.01
1019	ENSMUSG00000029123.9	128.37	-0.97639	0.395247	-2.47033	0.013499	0.239107	ENSMUSG00000029123	64293	Stk32b	protein_coding	5	37604169	37874515	46.0021	94.7612	132.42	72.3364	128.985	100.6	192.692	259.161
1020	ENSMUSG00000040729.9	48.7693	1.07824	0.437251	2.46595	0.0136649	0.240642	ENSMUSG00000040729	234915	Cep126	protein_coding	9	8076462	8134295	74.0522	87.5413	55.3915	48.5841	58.2511	15.3858	25.8994	25.049
1021	ENSMUSG00000033590.9	1163.14	0.701885	0.284636	2.4659	0.0136668	0.240642	ENSMUSG00000033590	208943	Myo5c	protein_coding	9	75139302	75212733	1751.45	1283.34	1766.47	961.966	960.312	512.466	931.344	1137.8
1022	ENSMUSG00000112513.2	11.4124	1.70116	0.68955	2.46705	0.013623	0.240642	ENSMUSG00000112513	NA	4930422I22Rik	lncRNA	10	115638321	115705427	24.6841	14.4398	22.5028	8.63718	10.8181	1.18352	5.17989	3.85369
1023	ENSMUSG00000018565.18	437.916	-0.2673	0.108367	-2.46661	0.0136399	0.240642	ENSMUSG00000018565	54351	Elp5	protein_coding	11	69859048	69873343	394.945	416.949	414.571	362.762	485.149	478.144	452.722	498.09
1024	ENSMUSG00000037991.10	18.9562	-1.22746	0.497659	-2.46647	0.0136452	0.240642	ENSMUSG00000037991	223970	Rmi2	protein_coding	16	10652923	10710830	6.73202	9.92736	11.2514	17.2744	22.4683	43.7904	23.8275	16.3782
1025	ENSMUSG00000036959.16	188.901	-0.490826	0.19901	-2.46633	0.0136504	0.240642	ENSMUSG00000036959	320376	Bcorl1	protein_coding	X	47430235	47496926	125.664	146.203	164.444	192.177	222.186	207.117	187.512	265.905
1026	ENSMUSG00000121506.1	24.3932	2.48197	1.00671	2.46543	0.013685	0.240728	ENSMUSG00000121506	NA		lncRNA	15	82572932	82577349	57.2222	8.12239	1.73098	98.2479	3.32864	16.5693	4.14391	5.78054
1027	ENSMUSG00000001663.11	777.686	-0.643255	0.260972	-2.46484	0.0137075	0.240889	ENSMUSG00000001663	14871	Gstt1	protein_coding	10	75619647	75634418	686.666	432.292	549.588	761.151	1011.07	581.11	1157.19	1042.42
1028	ENSMUSG00000103651.2	124.683	0.572361	0.232402	2.46281	0.0137855	0.242023	ENSMUSG00000103651	NA	Gm37206	TEC	19	4812131	4815199	171.666	137.178	125.496	163.027	117.334	80.4797	123.281	79.0007
1029	ENSMUSG00000054074.10	37.4234	-1.0821	0.439736	-2.4608	0.0138629	0.242172	ENSMUSG00000054074	72668	Skida1	protein_coding	2	18045487	18053862	13.464	24.3672	33.7542	23.7522	38.2793	85.2138	49.7269	30.8295
1030	ENSMUSG00000036813.12	302.362	0.935409	0.380102	2.46094	0.0138573	0.242172	ENSMUSG00000036813	72090	Entpd8	protein_coding	2	24970316	24975728	599.15	186.815	406.781	396.231	269.62	151.491	279.714	129.099
1031	ENSMUSG00000104350.2	5.09985	2.77025	1.12547	2.46142	0.0138388	0.242172	ENSMUSG00000104350	NA	Gm38244	TEC	3	106385599	106388184	5.61002	7.2199	18.1753	4.31859	0	2.36705	3.10793	0
1032	ENSMUSG00000043671.15	300.103	0.608037	0.247135	2.46034	0.0138805	0.242172	ENSMUSG00000043671	233115	Dpy19l3	protein_coding	7	35384590	35453879	327.625	357.385	446.594	317.416	267.123	318.368	154.361	211.953
1033	ENSMUSG00000049709.5	181.284	1.50339	0.611096	2.46015	0.0138879	0.242172	ENSMUSG00000049709	244202	Nlrp10	protein_coding	7	108521059	108529385	258.061	369.117	320.232	125.239	193.893	15.3858	120.173	48.1711
1034	ENSMUSG00000020937.15	376.057	-0.51213	0.20803	-2.46181	0.0138238	0.242172	ENSMUSG00000020937	72469	Plcd3	protein_coding	11	102961130	102992484	334.357	333.92	315.039	256.956	411.919	311.267	504.521	540.48
1035	ENSMUSG00000008393.10	2051.07	-0.280235	0.11384	-2.46165	0.01383	0.242172	ENSMUSG00000008393	52502	Carhsp1	protein_coding	16	8476444	8490019	1896.19	2075.72	1827.05	1610.83	2271.79	2105.49	2213.88	2407.59
1036	ENSMUSG00000058454.16	549.038	-0.655369	0.266456	-2.45957	0.0139103	0.242329	ENSMUSG00000058454	13360	Dhcr7	protein_coding	7	143376882	143402147	506.023	286.089	366.103	548.461	612.469	510.099	927.2	635.859
1037	ENSMUSG00000079470.9	72.3181	-0.772753	0.314746	-2.45516	0.014082	0.244786	ENSMUSG00000079470	195434	Utp14b	protein_coding	1	78635755	78649229	65.0762	53.2468	65.7774	29.1505	70.7335	80.4797	112.922	101.159
1038	ENSMUSG00000072872.4	281.738	0.492389	0.200573	2.45491	0.014092	0.244786	ENSMUSG00000072872	56353	Rybp	protein_coding	6	100205526	100264446	355.675	321.286	389.472	251.558	265.459	197.649	203.052	269.758
1039	ENSMUSG00000025105.11	157.447	-1.30687	0.53224	-2.45542	0.014072	0.244786	ENSMUSG00000025105	12173	Bnc1	protein_coding	7	81616401	81642055	85.2722	84.8338	87.4147	104.726	139.803	556.256	108.778	92.4886
1040	ENSMUSG00000034152.7	557.981	-0.335296	0.136604	-2.4545	0.0141079	0.244827	ENSMUSG00000034152	211446	Exoc3	protein_coding	13	74317607	74356851	519.487	491.856	459.576	504.195	619.126	510.099	661.99	697.518
1041	ENSMUSG00000074647.5	660.068	-0.828621	0.337855	-2.45259	0.014183	0.245658	ENSMUSG00000074647	71405	Fam83c	protein_coding	2	155669468	155676774	508.267	605.569	576.418	211.611	848.802	551.522	1134.4	843.958
1042	ENSMUSG00000050628.7	600.947	0.478449	0.195068	2.45273	0.0141776	0.245658	ENSMUSG00000050628	319370	Ubald2	protein_coding	11	116324920	116329903	645.152	778.847	777.212	598.125	571.693	356.241	582.219	498.09
1043	ENSMUSG00000030064.17	874.934	0.355515	0.145094	2.45023	0.0142764	0.247037	ENSMUSG00000030064	232288	Frmd4b	protein_coding	6	97263828	97594502	975.021	1166.92	873.282	913.382	722.314	697.096	882.653	768.811
1044	ENSMUSG00000037996.18	6.70058	-2.17205	0.886652	-2.44972	0.0142965	0.24715	ENSMUSG00000037996	76376	Slc24a2	protein_coding	4	86901361	87148714	0	0.902488	3.46197	5.39824	14.1467	7.10115	6.21587	16.3782
1045	ENSMUSG00000027939.12	8.91468	1.96954	0.804383	2.44852	0.0143446	0.247671	ENSMUSG00000027939	77595	Nup210l	protein_coding	3	90011439	90119355	8.97602	11.7323	25.9648	9.71683	2.49648	9.46819	1.03598	1.92685
1046	ENSMUSG00000071014.11	284.466	-0.399594	0.163214	-2.44828	0.0143542	0.247671	ENSMUSG00000071014	230075	Ndufb6	protein_coding	4	40270591	40279421	264.793	268.941	258.782	187.859	311.228	337.304	349.124	297.698
1047	ENSMUSG00000033039.11	917.269	0.418195	0.1709	2.44701	0.0144045	0.248302	ENSMUSG00000033039	27008	Micall1	protein_coding	15	78993098	79021100	792.134	1111.86	1166.68	1126.07	748.943	734.969	721.04	936.447
1048	ENSMUSG00000031382.15	33.5902	1.60888	0.658216	2.4443	0.0145134	0.24994	ENSMUSG00000031382	68854	Asb11	protein_coding	X	163219990	163242166	61.7102	40.6119	78.7598	21.5929	20.804	1.18352	23.8275	20.2319
1049	ENSMUSG00000020078.17	589.083	-0.323668	0.132448	-2.44373	0.0145361	0.250093	ENSMUSG00000020078	30930	Vps26a	protein_coding	10	62291014	62322584	555.392	546.907	515.833	475.045	634.105	653.305	572.896	759.177
1050	ENSMUSG00000056220.15	279.099	-0.428269	0.17539	-2.44181	0.0146137	0.251188	ENSMUSG00000056220	18783	Pla2g4a	protein_coding	1	149705369	149837041	238.987	269.844	261.379	180.301	276.277	343.222	329.441	333.344
1051	ENSMUSG00000020184.16	433.768	-0.283559	0.116174	-2.44081	0.0146544	0.251648	ENSMUSG00000020184	17246	Mdm2	protein_coding	10	117524780	117546663	389.335	414.242	408.512	351.965	474.331	475.777	512.809	443.175
1052	ENSMUSG00000035104.15	33.5468	1.80628	0.740151	2.44043	0.0146699	0.251675	ENSMUSG00000035104	232146	Eva1a	protein_coding	6	82018024	82070080	90.8823	12.6348	11.2514	93.9293	14.9789	22.487	14.5037	7.70738
1053	ENSMUSG00000098184.2	16.8876	1.24383	0.509932	2.43921	0.0147192	0.252208	ENSMUSG00000098184	115486886	Gm27011	lncRNA	8	122676413	122677384	24.6841	18.9522	25.9648	25.9115	12.4824	2.36705	9.3238	15.4148
1054	ENSMUSG00000043518.8	182.44	-0.693164	0.284203	-2.43898	0.0147289	0.252208	ENSMUSG00000043518	24004	Rai2	protein_coding	X	160500065	160562492	79.6622	184.107	141.075	152.23	210.536	248.54	167.828	275.539
1055	ENSMUSG00000035674.14	343.3	-0.368832	0.151248	-2.43859	0.0147448	0.252242	ENSMUSG00000035674	66091	Ndufa3	protein_coding	7	3620372	3623326	319.771	271.649	280.42	327.133	365.318	394.114	452.722	335.271
1056	ENSMUSG00000026839.18	400.5	2.10428	0.863167	2.43786	0.0147745	0.25251	ENSMUSG00000026839	76654	Upp2	protein_coding	2	58457310	58682983	943.605	183.205	188.677	1283.7	88.2089	323.102	149.181	44.3175
1057	ENSMUSG00000059534.9	746.988	-0.348822	0.143117	-2.43731	0.014797	0.25256	ENSMUSG00000059534	66152	Uqcr10	protein_coding	11	4651973	4654342	677.69	744.552	649.119	556.018	742.286	830.834	960.351	815.056
1058	ENSMUSG00000085091.2	14.5055	-1.21287	0.497669	-2.4371	0.0148054	0.25256	ENSMUSG00000085091	NA	Egfros	lncRNA	11	16765431	16780702	6.73202	14.4398	6.05845	7.55753	23.3005	26.0375	15.5397	16.3782
1059	ENSMUSG00000026398.15	489.971	-0.511067	0.209798	-2.436	0.0148507	0.253092	ENSMUSG00000026398	26424	Nr5a2	protein_coding	1	136770309	136888186	408.409	470.196	374.758	362.762	458.52	453.29	752.12	639.713
1060	ENSMUSG00000025268.16	1042.01	-0.392137	0.16117	-2.43306	0.0149718	0.254916	ENSMUSG00000025268	80884	Maged2	protein_coding	X	149589366	149597341	1101.81	936.782	850.779	715.806	1056.01	1155.12	1230.74	1289.06
1061	ENSMUSG00000014158.13	94.8714	0.647412	0.266242	2.43166	0.0150296	0.255659	ENSMUSG00000014158	63873	Trpv4	protein_coding	5	114760213	114796482	102.102	120.031	92.6077	148.991	86.5446	78.1126	48.691	81.8909
1062	ENSMUSG00000026600.13	487.647	-0.460821	0.189603	-2.43045	0.0150801	0.256276	ENSMUSG00000026600	20652	Soat1	protein_coding	1	156252095	156301901	393.823	412.437	481.214	354.124	573.358	479.327	477.586	729.311
1063	ENSMUSG00000108425.2	15.0291	1.26703	0.521681	2.42875	0.0151511	0.25724	ENSMUSG00000108425	NA	Gm44706	lncRNA	7	79390426	79391764	26.9281	15.3423	13.8479	29.1505	11.6502	7.10115	11.3958	4.81711
1064	ENSMUSG00000039385.6	376.017	0.813433	0.335161	2.427	0.0152245	0.258001	ENSMUSG00000039385	12563	Cdh6	protein_coding	15	13028787	13173761	547.538	550.517	411.974	408.107	325.374	111.251	277.642	375.735
1065	ENSMUSG00000025271.14	52.8907	1.64712	0.678571	2.42734	0.0152102	0.258001	ENSMUSG00000025271	18639	Pfkfb1	protein_coding	X	149371225	149426874	123.42	27.0746	24.2338	145.752	17.4753	49.708	24.8635	10.5977
1066	ENSMUSG00000034807.10	1029.46	-0.278278	0.114742	-2.42525	0.0152979	0.259003	ENSMUSG00000034807	234407	Colgalt1	protein_coding	8	72063642	72077555	921.165	851.948	913.96	1036.46	1134.23	1008.36	1148.9	1220.66
1067	ENSMUSG00000039579.16	5.74855	-2.09745	0.865549	-2.42325	0.0153822	0.25917	ENSMUSG00000039579	242443	Grin3a	protein_coding	4	49661611	49845744	0	1.80498	3.46197	3.23894	4.99295	15.3858	10.3598	6.74396
1068	ENSMUSG00000106040.2	17.722	2.14839	0.886673	2.42298	0.0153939	0.25917	ENSMUSG00000106040	NA	Cyp3a63-ps	unprocessed_pseudogene	5	145560902	145570803	25.8061	10.8299	12.9824	65.8585	4.99295	13.0188	8.28782	0
1069	ENSMUSG00000063455.17	71.1307	1.04454	0.43106	2.42319	0.0153848	0.25917	ENSMUSG00000063455	330286	D630045J12Rik	protein_coding	6	38100109	38230944	51.6121	115.518	61.45	154.39	48.2652	71.0115	32.1153	34.6832
1070	ENSMUSG00000091415.6	8.08816	1.74781	0.721009	2.42412	0.0153457	0.25917	ENSMUSG00000091415	633979	Ak9	protein_coding	10	41179976	41310530	8.97602	24.3672	7.78943	8.63718	2.49648	3.55057	3.10793	5.78054
1071	ENSMUSG00000075225.16	99.0584	0.739915	0.305164	2.42464	0.0153234	0.25917	ENSMUSG00000075225	75973	Ccdc162	protein_coding	10	41414842	41592630	149.226	120.933	152.327	73.416	75.7265	49.708	91.166	79.9641
1072	ENSMUSG00000050321.4	20.6233	-1.54052	0.635763	-2.42311	0.0153883	0.25917	ENSMUSG00000050321	246317	Neto1	protein_coding	18	86413077	86524843	10.098	7.2199	12.9824	11.8761	18.3075	16.5693	72.5184	15.4148
1073	ENSMUSG00000035561.6	214.93	0.993443	0.410242	2.4216	0.0154523	0.259909	ENSMUSG00000035561	72535	Aldh1b1	protein_coding	4	45799022	45804604	345.577	152.52	210.315	436.178	159.775	192.914	159.541	62.6225
1074	ENSMUSG00000120078.1	16.3282	-2.00854	0.829637	-2.42099	0.0154785	0.260107	ENSMUSG00000120078	NA	Gm40124	lncRNA	3	115430736	115435238	1.122	2.70746	16.4444	5.39824	14.1467	21.3034	56.9788	12.5245
1075	ENSMUSG00000097006.9	242.923	0.368305	0.152171	2.42034	0.015506	0.260328	ENSMUSG00000097006	638247	9530082P21Rik	lncRNA	17	23962208	23973039	254.695	253.599	274.361	312.018	216.361	237.888	212.375	182.087
1076	ENSMUSG00000052353.14	73.098	-1.0431	0.431084	-2.41971	0.0155327	0.260533	ENSMUSG00000052353	80982	Cemip	protein_coding	7	83582065	83735710	25.8061	38.807	64.9119	61.5399	122.327	43.7904	140.893	86.7081
1077	ENSMUSG00000087612.2	1123.34	-0.506472	0.209366	-2.41908	0.0155599	0.260748	ENSMUSG00000087612	NA	A230005M16Rik	lncRNA	2	25595862	25599728	907.701	1117.28	730.475	957.647	1209.96	955.104	1575.72	1532.81
1078	ENSMUSG00000085421.3	16.7208	-1.36113	0.562917	-2.41799	0.0156063	0.261283	ENSMUSG00000085421	319871	4732490B19Rik	lncRNA	11	113094141	113100495	5.61002	10.8299	17.3098	3.23894	25.7969	22.487	32.1153	16.3782
1079	ENSMUSG00000024589.19	892.743	0.317761	0.131609	2.41442	0.0157601	0.263613	ENSMUSG00000024589	83814	Nedd4l	protein_coding	18	65020776	65350899	1107.42	938.587	975.41	942.532	771.412	691.178	791.487	923.923
1080	ENSMUSG00000005677.15	486.997	0.984549	0.408054	2.41279	0.0158309	0.264307	ENSMUSG00000005677	12355	Nr1i3	protein_coding	1	171041539	171048270	939.117	289.698	321.963	1037.54	307.067	378.728	336.693	285.173
1081	ENSMUSG00000021023.15	246.086	-0.453242	0.187825	-2.41312	0.0158168	0.264307	ENSMUSG00000021023	66132	Prorp	protein_coding	12	55346362	55429318	234.499	231.037	213.777	151.151	256.305	289.963	267.282	324.674
1082	ENSMUSG00000024430.15	7.73981	2.17052	0.899996	2.4117	0.0158782	0.264852	ENSMUSG00000024430	71132	Cabyr	protein_coding	18	12873379	12888317	6.73202	4.51244	6.92394	32.3894	1.66432	4.7341	2.07196	2.89027
1083	ENSMUSG00000004880.12	309.046	-0.374096	0.155257	-2.40953	0.0159732	0.265945	ENSMUSG00000004880	98386	Lbr	protein_coding	1	181642900	181670611	242.353	236.452	302.922	294.744	373.639	384.645	313.901	323.71
1084	ENSMUSG00000031298.16	73.8651	-1.01708	0.422107	-2.40953	0.0159731	0.265945	ENSMUSG00000031298	237175	Adgrg2	protein_coding	X	159173686	159281066	63.9542	75.809	38.0817	17.2744	84.0481	121.903	110.85	79.0007
1085	ENSMUSG00000024413.15	453.086	0.536055	0.222779	2.40622	0.0161184	0.268114	ENSMUSG00000024413	18145	Npc1	protein_coding	18	12322749	12369457	583.442	487.343	364.372	710.408	362.821	429.619	354.304	332.381
1086	ENSMUSG00000042010.17	602.032	-0.783636	0.325815	-2.40515	0.0161656	0.268529	ENSMUSG00000042010	100705	Acacb	protein_coding	5	114284596	114388822	471.241	241.867	431.015	626.196	546.729	583.478	790.451	1125.28
1087	ENSMUSG00000053714.10	110.44	-0.719284	0.29908	-2.40499	0.016173	0.268529	ENSMUSG00000053714	654804	4732471J01Rik	lncRNA	7	25076244	25274499	70.6862	62.2716	129.824	70.1771	106.516	155.042	164.72	124.282
1088	ENSMUSG00000020776.19	392.897	0.338574	0.140844	2.4039	0.0162214	0.269085	ENSMUSG00000020776	217335	Fbf1	protein_coding	11	116033111	116058992	434.215	478.318	423.226	419.983	393.611	323.102	373.988	296.734
1089	ENSMUSG00000031706.8	422.795	0.446783	0.186026	2.40172	0.0163182	0.270441	ENSMUSG00000031706	19724	Rfx1	protein_coding	8	84793463	84823621	541.927	449.439	443.998	517.151	387.786	254.458	419.571	368.028
1090	ENSMUSG00000078588.11	145.114	0.616124	0.256578	2.40132	0.0163362	0.270492	ENSMUSG00000078588	381546	Ccdc24	protein_coding	4	117723721	117729754	154.836	219.304	200.794	127.398	109.013	84.0302	146.073	119.464
1091	ENSMUSG00000036894.4	150.739	-0.508537	0.211851	-2.40045	0.0163749	0.270883	ENSMUSG00000036894	74012	Rap2b	protein_coding	3	61269059	61275851	100.98	143.496	147.134	105.805	212.201	151.491	163.684	181.124
1092	ENSMUSG00000026027.14	243.365	-0.338265	0.140991	-2.3992	0.0164311	0.271379	ENSMUSG00000026027	227154	Stradb	protein_coding	1	59012681	59034874	232.255	185.01	209.449	234.283	265.459	259.192	269.354	291.917
1093	ENSMUSG00000021815.5	34.184	0.680508	0.28365	2.39911	0.0164349	0.271379	ENSMUSG00000021815	74843	Mss51	protein_coding	14	20532935	20546969	44.8801	37.9045	47.6021	37.7877	25.7969	29.5881	24.8635	25.049
1094	ENSMUSG00000019979.13	286.085	0.428943	0.178938	2.39716	0.0165229	0.272582	ENSMUSG00000019979	11783	Apaf1	protein_coding	10	90825173	90918632	253.573	370.922	378.22	309.859	272.948	252.091	222.735	228.331
1095	ENSMUSG00000087445.2	26.2973	0.992511	0.414096	2.39681	0.0165383	0.272587	ENSMUSG00000087445	NA	Gm14286	lncRNA	2	157386186	157387389	42.6361	18.9522	31.1577	47.5045	18.3075	20.1199	12.4317	19.2685
1096	ENSMUSG00000026655.16	982.416	-0.379917	0.158587	-2.39563	0.0165916	0.273217	ENSMUSG00000026655	66540	Fam107b	protein_coding	2	3571525	3783179	935.751	934.977	780.674	764.39	1031.88	932.617	1130.25	1348.79
1097	ENSMUSG00000027225.8	51.032	1.23413	0.515296	2.395	0.0166203	0.273439	ENSMUSG00000027225	66811	Duoxa2	protein_coding	2	122129381	122133366	39.2701	118.226	83.9528	45.3452	42.4401	14.2023	17.6116	47.2077
1098	ENSMUSG00000067787.11	499.232	-0.389665	0.162772	-2.39393	0.0166688	0.273789	ENSMUSG00000067787	53619	Blcap	protein_coding	2	157398282	157413194	474.607	357.385	469.962	427.54	518.435	493.53	577.04	675.359
1099	ENSMUSG00000040570.15	305.634	-0.546539	0.228308	-2.39387	0.0166719	0.273789	ENSMUSG00000040570	242819	Rundc3b	protein_coding	5	8540334	8672952	320.893	220.207	276.958	175.983	354.5	286.413	424.751	385.369
1100	ENSMUSG00000035769.10	230.987	0.860206	0.359725	2.39129	0.0167895	0.27547	ENSMUSG00000035769	102448	Xylb	protein_coding	9	119186447	119222863	421.873	150.715	194.736	424.301	127.32	198.832	174.044	156.075
1101	ENSMUSG00000027309.19	693.842	-0.295536	0.123612	-2.39084	0.01681	0.275556	ENSMUSG00000027309	228602	Dnaaf9	protein_coding	2	130548120	130748326	558.758	666.036	604.979	662.904	812.187	704.197	704.465	837.215
1102	ENSMUSG00000037210.17	371.333	0.339686	0.142143	2.38975	0.01686	0.275874	ENSMUSG00000037210	231128	Fam193a	protein_coding	5	34527277	34643800	497.047	387.167	361.776	414.585	322.046	320.735	325.297	342.015
1103	ENSMUSG00000020561.9	126.007	0.496703	0.207834	2.3899	0.0168531	0.275874	ENSMUSG00000020561	28071	Polr1f	protein_coding	12	33479634	33491391	150.348	171.473	118.572	150.071	122.327	100.6	110.85	83.8178
1104	ENSMUSG00000028950.4	20.0991	1.31758	0.551903	2.38735	0.0169704	0.277178	ENSMUSG00000028950	110326	Tas1r1	protein_coding	4	152112371	152123025	31.4161	47.8318	26.8303	8.63718	11.6502	10.6517	9.3238	14.4513
1105	ENSMUSG00000029086.16	2499.19	0.404574	0.169466	2.38735	0.0169704	0.277178	ENSMUSG00000029086	19126	Prom1	protein_coding	5	44150962	44259374	3020.43	3210.15	2559.26	2600.87	2452.37	1791.86	1816.07	2542.47
1106	ENSMUSG00000034648.10	146.101	-0.80869	0.338843	-2.38662	0.0170041	0.277477	ENSMUSG00000034648	16979	Lrrn1	protein_coding	6	107506729	107547175	46.0021	135.373	122.034	120.921	229.676	166.877	208.232	139.696
1107	ENSMUSG00000006931.16	910.509	-0.374476	0.156976	-2.38556	0.017053	0.278025	ENSMUSG00000006931	66180	P3h4	protein_coding	11	100299282	100305662	688.91	880.828	947.714	653.187	1106.77	1020.2	1016.29	970.167
1108	ENSMUSG00000035372.3	177.465	0.522021	0.219051	2.3831	0.0171676	0.279639	ENSMUSG00000035372	72056	1810055G02Rik	protein_coding	19	3758293	3767881	228.889	171.473	161.847	275.31	148.124	159.776	133.641	140.66
1109	ENSMUSG00000021908.11	31.7763	-2.10739	0.884474	-2.38265	0.0171885	0.279728	ENSMUSG00000021908	NA	Ncoa4-ps	processed_pseudogene	12	119224713	119226590	1.122	40.6119	2.59648	3.23894	49.9295	59.1762	44.547	52.9883
1110	ENSMUSG00000086243.2	27.7705	1.55906	0.654607	2.38167	0.0172343	0.28022	ENSMUSG00000086243	NA	Gm12121	lncRNA	11	34091827	34093421	63.9542	34.2945	45.0056	22.6726	13.3145	5.91762	33.1513	3.85369
1111	ENSMUSG00000035275.15	59.8868	-0.834562	0.350467	-2.38129	0.0172522	0.28026	ENSMUSG00000035275	242570	Raver2	protein_coding	4	100926180	101009567	39.2701	45.1244	34.6197	52.9027	69.0692	123.087	46.619	68.403
1112	ENSMUSG00000028238.7	24.0919	1.27917	0.537359	2.38048	0.0172899	0.280619	ENSMUSG00000028238	242341	Atp6v0d2	protein_coding	4	19876841	19922605	57.2222	38.807	20.7718	19.4337	8.32159	17.7529	21.7555	8.67081
1113	ENSMUSG00000056598.17	31.4173	1.23234	0.517903	2.37948	0.0173371	0.281029	ENSMUSG00000056598	74665	Drc3	protein_coding	11	60244155	60285167	43.7581	61.3692	37.2162	34.5487	29.1256	3.55057	18.6476	23.1221
1114	ENSMUSG00000021509.6	52.2782	0.662647	0.278507	2.37928	0.0173463	0.281029	ENSMUSG00000021509	328258	Slc25a48	protein_coding	13	56586168	56622052	66.1982	59.5642	64.9119	64.7788	27.4613	55.6256	37.2952	42.3906
1115	ENSMUSG00000029174.19	354.791	-0.384407	0.161629	-2.37833	0.0173913	0.281505	ENSMUSG00000029174	57915	Tbc1d1	protein_coding	5	64313648	64508829	292.843	334.823	261.379	343.328	427.73	330.203	401.959	446.065
1116	ENSMUSG00000026718.18	444.659	-0.348057	0.14649	-2.37597	0.0175028	0.282045	ENSMUSG00000026718	20844	Stam	protein_coding	2	14078909	14154445	368.017	396.192	437.074	363.841	521.764	445.005	444.434	580.944
1117	ENSMUSG00000036469.17	17.4687	1.12191	0.472165	2.3761	0.0174967	0.282045	ENSMUSG00000036469	72925	Marchf1	protein_coding	8	66070552	66924289	30.2941	19.8547	20.7718	24.8319	8.32159	8.28467	19.6836	7.70738
1118	ENSMUSG00000052911.10	2026.61	0.526356	0.221523	2.37608	0.0174978	0.282045	ENSMUSG00000052911	16779	Lamb2	protein_coding	9	108356935	108367729	1821.01	2402.42	2493.48	2852.43	2050.44	1785.94	1110.57	1696.59
1119	ENSMUSG00000065434.3	6.44375	2.36761	0.996224	2.37659	0.0174737	0.282045	ENSMUSG00000065434	723902	Mir7-1	miRNA	13	58540593	58540700	16.83	2.70746	7.78943	16.1947	4.99295	0	2.07196	0.963423
1120	ENSMUSG00000035246.17	19.5658	-1.37508	0.578501	-2.37696	0.0174557	0.282045	ENSMUSG00000035246	236899	Pcyt1b	protein_coding	X	92698469	92793557	12.342	9.02488	6.05845	16.1947	12.4824	42.6069	41.4391	16.3782
1121	ENSMUSG00000079641.4	1048.56	-0.355677	0.149749	-2.37515	0.0175418	0.282422	ENSMUSG00000079641	67248	Rpl39	protein_coding	X	36346173	36349055	880.772	1052.3	902.708	842.125	1011.91	1428.51	1160.29	1109.86
1122	ENSMUSG00000070738.11	938.004	0.303856	0.12797	2.37444	0.0175757	0.282686	ENSMUSG00000070738	227333	Dgkd	protein_coding	1	87781009	87872902	1091.71	1076.67	1054.17	924.178	884.585	701.83	909.588	861.3
1123	ENSMUSG00000044894.15	1203.46	-0.337925	0.142335	-2.37415	0.0175896	0.282686	ENSMUSG00000044894	22272	Uqcrq	protein_coding	11	53318749	53321658	1220.74	1078.47	989.258	964.125	1194.15	1326.73	1590.23	1264.01
1124	ENSMUSG00000026546.17	23.1059	0.911324	0.384091	2.37268	0.0176597	0.282884	ENSMUSG00000026546	71870	Cfap45	protein_coding	1	172348368	172373437	21.3181	29.7821	41.5436	28.0708	18.3075	11.8352	17.6116	16.3782
1125	ENSMUSG00000026640.13	329.153	0.562927	0.2372	2.37322	0.0176338	0.282884	ENSMUSG00000026640	18845	Plxna2	protein_coding	1	194300526	194499177	336.601	291.503	379.086	563.576	306.235	286.413	228.951	240.856
1126	ENSMUSG00000068735.15	416.589	0.405373	0.170866	2.37246	0.0176699	0.282884	ENSMUSG00000068735	277414	Trp53i11	protein_coding	2	93017893	93032104	425.239	492.758	552.184	427.54	324.542	398.848	297.326	414.272
1127	ENSMUSG00000040264.11	18.695	-1.78656	0.753214	-2.37192	0.0176959	0.282884	ENSMUSG00000040264	14468	Gbp2b	protein_coding	3	142300608	142324940	12.342	8.12239	3.46197	9.71683	12.4824	69.8279	25.8994	7.70738
1128	ENSMUSG00000028743.8	598.363	-0.368507	0.155281	-2.37315	0.0176369	0.282884	ENSMUSG00000028743	110198	Akr7a5	protein_coding	4	139038055	139045737	567.734	527.955	511.506	482.602	619.126	556.256	818.422	703.299
1129	ENSMUSG00000056413.17	863.732	-0.459151	0.193561	-2.37213	0.0176861	0.282884	ENSMUSG00000056413	231821	Adap1	protein_coding	5	139257631	139311377	736.034	724.697	782.405	667.222	1044.36	673.425	1063.95	1217.77
1130	ENSMUSG00000029482.5	236.426	-0.649519	0.273895	-2.37141	0.0177202	0.283022	ENSMUSG00000029482	78894	Aacs	protein_coding	5	125552878	125594474	152.592	169.668	180.022	234.283	272.116	200.016	435.111	247.6
1131	ENSMUSG00000015652.10	48.9955	-0.955184	0.402879	-2.3709	0.017745	0.283167	ENSMUSG00000015652	70358	Steap1	protein_coding	5	5786317	5799326	28.0501	41.5144	45.8711	17.2744	42.4401	56.8092	97.3819	62.6225
1132	ENSMUSG00000051234.7	417.464	-0.386328	0.162978	-2.37043	0.0177676	0.283278	ENSMUSG00000051234	19823	Rnf7	protein_coding	9	96352990	96360728	357.919	377.24	381.682	329.292	439.38	602.414	414.391	437.394
1133	ENSMUSG00000078490.11	14.5652	1.21903	0.514636	2.36872	0.0178497	0.284334	ENSMUSG00000078490	544678	Cfap74	protein_coding	4	155493647	155551280	12.342	18.9522	15.5789	34.5487	7.48943	10.6517	8.28782	8.67081
1134	ENSMUSG00000035183.15	96.4448	0.540864	0.228507	2.36694	0.0179358	0.2851	ENSMUSG00000035183	317750	Slc24a5	protein_coding	2	124910044	124930597	126.786	101.981	104.725	123.08	67.4049	105.334	77.6983	64.5493
1135	ENSMUSG00000049580.13	40.8552	1.31383	0.55512	2.36675	0.0179451	0.2851	ENSMUSG00000049580	244152	Tsku	protein_coding	7	97999875	98010535	43.7581	37.002	74.4323	77.7346	26.6291	39.0563	4.14391	24.0856
1136	ENSMUSG00000096914.4	6.51726	2.32686	0.983031	2.36702	0.0179318	0.2851	ENSMUSG00000096914	270049	Galntl6	protein_coding	8	58227086	59365674	8.97602	12.6348	2.59648	19.4337	2.49648	1.18352	0	4.81711
1137	ENSMUSG00000103527.2	8.21349	1.75967	0.743687	2.36614	0.0179747	0.285318	ENSMUSG00000103527	NA	Gm37261	TEC	3	51580222	51581322	21.3181	5.41493	12.1169	11.8761	4.99295	5.91762	3.10793	0.963423
1138	ENSMUSG00000071001.5	15.9172	1.13185	0.478493	2.36545	0.0180082	0.2856	ENSMUSG00000071001	100039781	Hrct1	protein_coding	4	43727188	43728639	12.342	29.7821	21.6373	23.7522	9.98591	5.91762	11.3958	12.5245
1139	ENSMUSG00000024033.11	145.397	0.736866	0.311556	2.36512	0.0180243	0.285604	ENSMUSG00000024033	22092	Rsph1	protein_coding	17	31473993	31496357	143.616	129.056	258.782	195.416	88.2089	75.7456	147.109	125.245
1140	ENSMUSG00000051285.18	675.285	-0.259165	0.109739	-2.36165	0.0181938	0.287117	ENSMUSG00000051285	319263	Pcmtd1	protein_coding	1	7159144	7243852	594.662	594.739	648.254	619.718	672.385	824.916	723.112	724.494
1141	ENSMUSG00000028613.16	15.776	-1.1276	0.477487	-2.36154	0.0181993	0.287117	ENSMUSG00000028613	16975	Lrp8	protein_coding	4	107659066	107734037	6.73202	9.02488	7.78943	16.1947	17.4753	17.7529	30.0434	21.1953
1142	ENSMUSG00000073771.12	53.9541	-0.811626	0.343659	-2.36172	0.0181904	0.287117	ENSMUSG00000073771	78611	Btbd19	protein_coding	4	116976416	116982922	28.0501	27.9771	52.795	47.5045	67.4049	74.562	88.0581	45.2809
1143	ENSMUSG00000038418.8	202.98	0.945129	0.400201	2.36164	0.0181945	0.287117	ENSMUSG00000038418	13653	Egr1	protein_coding	18	34992876	34998037	231.133	348.36	155.789	333.611	136.474	89.9479	247.599	80.9275
1144	ENSMUSG00000031362.18	4.8448	-1.94153	0.821961	-2.36207	0.0181732	0.287117	ENSMUSG00000031362	72891	Xlr4c	protein_coding	X	72277294	72286736	3.36601	0.902488	1.73098	2.15929	8.32159	7.10115	10.3598	4.81711
1145	ENSMUSG00000029030.15	531.439	-0.317786	0.134598	-2.361	0.0182257	0.287281	ENSMUSG00000029030	67808	Tprgl	protein_coding	4	154241942	154245123	446.557	472.903	412.84	561.417	626.616	587.028	558.392	585.761
1146	ENSMUSG00000028467.16	163.233	0.383266	0.162381	2.36029	0.0182608	0.287583	ENSMUSG00000028467	230101	Gba2	protein_coding	4	43566928	43578873	173.91	180.498	180.022	205.133	145.628	127.821	164.72	128.135
1147	ENSMUSG00000019726.13	229.204	0.407863	0.172827	2.35995	0.0182773	0.287593	ENSMUSG00000019726	17101	Lyst	protein_coding	13	13764982	13953388	245.719	236.452	263.975	299.062	208.04	236.705	175.08	168.599
1148	ENSMUSG00000000958.11	152.532	0.4025	0.170684	2.35816	0.0183659	0.288734	ENSMUSG00000000958	20540	Slc7a7	protein_coding	14	54606899	54655237	185.131	157.033	173.098	180.301	139.803	127.821	107.742	149.331
1149	ENSMUSG00000056185.6	737.965	-0.265559	0.112632	-2.35776	0.0183854	0.288789	ENSMUSG00000056185	225861	Snx32	protein_coding	19	5542263	5560566	678.812	683.183	690.663	627.275	793.88	888.827	709.645	831.434
1150	ENSMUSG00000002881.15	651.219	-0.434637	0.184439	-2.35653	0.0184464	0.288818	ENSMUSG00000002881	17936	Nab1	protein_coding	1	52496453	52539838	507.145	516.223	527.085	665.063	778.069	895.928	555.284	764.958
1151	ENSMUSG00000097772.9	73.3328	0.539032	0.228671	2.35724	0.0184113	0.288818	ENSMUSG00000097772	NA	5430416N02Rik	lncRNA	5	100568379	100577449	86.3942	81.2239	92.6077	87.4514	64.0763	52.0751	75.6264	47.2077
1152	ENSMUSG00000033427.15	142.693	1.68997	0.71717	2.35644	0.0184512	0.288818	ENSMUSG00000033427	103149	Upb1	protein_coding	10	75236949	75277513	347.821	64.9791	80.4908	377.877	27.4613	112.435	116.029	14.4513
1153	ENSMUSG00000034227.8	179.182	0.85759	0.363852	2.35697	0.0184247	0.288818	ENSMUSG00000034227	15223	Foxj1	protein_coding	11	116221530	116226225	182.887	329.408	261.379	150.071	151.453	76.9291	192.692	88.6349
1154	ENSMUSG00000024065.9	182.399	1.2785	0.54275	2.35559	0.0184931	0.289223	ENSMUSG00000024065	57440	Ehd3	protein_coding	17	74111129	74139089	291.721	83.0289	127.227	531.187	80.7194	145.573	141.929	57.8054
1155	ENSMUSG00000058600.14	1385.8	-0.251428	0.106778	-2.35468	0.0185385	0.289431	ENSMUSG00000058600	19946	Rpl30	protein_coding	15	34440651	34443786	1350.89	1098.33	1331.99	1280.46	1417.17	1511.36	1550.86	1545.33
1156	ENSMUSG00000025666.17	232.264	-1.03083	0.437767	-2.35475	0.0185352	0.289431	ENSMUSG00000025666	192216	Tmem47	protein_coding	X	80114304	80141478	57.2222	114.616	191.274	247.239	305.402	430.803	164.72	346.832
1157	ENSMUSG00000029273.11	69.1176	1.61699	0.687007	2.35367	0.0185893	0.289973	ENSMUSG00000029273	53315	Sult1d1	protein_coding	5	87702504	87716886	173.91	36.0995	32.8887	173.823	16.6432	60.3597	47.655	11.5611
1158	ENSMUSG00000063446.5	8.17967	2.33461	0.992776	2.3516	0.0186928	0.291129	ENSMUSG00000063446	272031	Plppr1	protein_coding	4	49059273	49340259	24.6841	5.41493	5.19295	19.4337	2.49648	0	7.25184	0.963423
1159	ENSMUSG00000037993.9	404.928	0.264901	0.11265	2.35155	0.0186956	0.291129	ENSMUSG00000037993	64340	Dhx38	protein_coding	8	110274643	110292493	479.095	441.316	418.898	428.62	367.814	391.747	370.88	341.052
1160	ENSMUSG00000052135.9	176.889	-0.644021	0.274106	-2.34953	0.0187971	0.292205	ENSMUSG00000052135	329934	Foxo6	protein_coding	4	120124276	120144546	116.688	160.643	160.116	114.443	185.571	152.675	205.124	319.856
1161	ENSMUSG00000025395.15	128.426	0.671257	0.285675	2.34973	0.0187872	0.292205	ENSMUSG00000025395	19075	Prim1	protein_coding	10	127851037	127865906	224.401	105.591	151.461	150.071	108.181	98.2325	119.137	70.3299
1162	ENSMUSG00000040433.17	387.367	0.328969	0.140047	2.34898	0.0188247	0.292383	ENSMUSG00000040433	245007	Zbtb38	protein_coding	9	96564823	96634884	383.725	442.219	467.366	431.859	326.206	311.267	333.585	402.711
1163	ENSMUSG00000016427.8	223.732	-0.350145	0.149086	-2.34862	0.0188433	0.29242	ENSMUSG00000016427	54405	Ndufa1	protein_coding	X	36451241	36454816	194.107	185.912	219.835	185.699	218.026	272.211	269.354	244.709
1164	ENSMUSG00000044749.14	102.432	1.8021	0.767438	2.34821	0.0188639	0.292488	ENSMUSG00000044749	76184	Abca6	protein_coding	11	110067646	110142602	242.353	29.7821	27.6958	336.85	37.4472	87.5808	40.4031	17.3416
1165	ENSMUSG00000099843.3	16.484	0.970041	0.413705	2.34476	0.0190391	0.294446	ENSMUSG00000099843	635504	Gm7160	lncRNA	1	105901277	105918027	25.8061	21.6597	17.3098	22.6726	10.8181	9.46819	14.5037	9.63423
1166	ENSMUSG00000033707.10	17.2177	1.34428	0.573302	2.3448	0.0190375	0.294446	ENSMUSG00000033707	378937	Lrrc24	protein_coding	15	76599476	76606373	16.83	14.4398	18.1753	49.6638	13.3145	9.46819	6.21587	9.63423
1167	ENSMUSG00000033022.9	399.299	1.82965	0.780169	2.3452	0.019017	0.294446	ENSMUSG00000033022	12583	Cdo1	protein_coding	18	46846260	46861462	1152.3	275.259	158.385	906.904	97.3626	271.027	272.462	60.6956
1168	ENSMUSG00000004891.17	84.9152	1.10096	0.469737	2.34378	0.0190895	0.294719	ENSMUSG00000004891	18008	Nes	protein_coding	3	87878385	87887758	120.054	70.394	60.5845	212.691	62.4119	57.9927	24.8635	70.3299
1169	ENSMUSG00000016206.7	101.229	-0.568347	0.242471	-2.34398	0.019079	0.294719	ENSMUSG00000016206	14991	H2-M3	protein_coding	17	37581111	37585375	97.6143	74.9065	76.1633	77.7346	89.041	105.334	137.785	151.257
1170	ENSMUSG00000041052.9	28.6975	1.08353	0.462461	2.34297	0.019131	0.295108	ENSMUSG00000041052	74087	Slc7a13	protein_coding	4	19818725	19842218	32.5381	46.0269	51.9295	25.9115	32.4542	13.0188	10.3598	17.3416
1171	ENSMUSG00000026004.16	415.14	0.42287	0.180524	2.34247	0.0191568	0.295254	ENSMUSG00000026004	68691	Kansl1l	protein_coding	1	66758407	66856721	600.272	432.292	405.916	465.328	374.472	302.982	329.441	410.418
1172	ENSMUSG00000028172.6	10.8934	2.20113	0.940241	2.34102	0.019231	0.295397	ENSMUSG00000028172	21338	Tacr3	protein_coding	3	134534768	134640340	28.0501	30.6846	7.78943	5.39824	9.15375	0	4.14391	1.92685
1173	ENSMUSG00000028158.15	266.784	1.07352	0.458563	2.34105	0.0192294	0.295397	ENSMUSG00000028158	17777	Mttp	protein_coding	3	137795615	137850729	401.677	205.767	173.964	665.063	107.349	287.596	164.72	128.135
1174	ENSMUSG00000043366.17	26.6836	2.17665	0.929789	2.34101	0.0192316	0.295397	ENSMUSG00000043366	170639	Or51e2	protein_coding	7	102387718	102408678	3.36601	37.002	11.2514	123.08	9.98591	16.5693	9.3238	2.89027
1175	ENSMUSG00000037548.16	25.3581	0.872224	0.372436	2.34194	0.0191837	0.295397	ENSMUSG00000037548	15000	H2-DMb2	protein_coding	17	34362281	34370529	43.7581	30.6846	27.6958	29.1505	13.3145	14.2023	23.8275	20.2319
1176	ENSMUSG00000026385.17	1918.58	-0.426462	0.1822	-2.34062	0.0192516	0.295454	ENSMUSG00000026385	13167	Dbi	protein_coding	1	120041010	120048808	2053.27	1477.37	1490.38	1527.7	1826.59	2069.98	2772.28	2131.09
1177	ENSMUSG00000028926.16	182.709	-0.672215	0.28726	-2.34009	0.019279	0.295622	ENSMUSG00000028926	18647	Cdk14	protein_coding	5	4853391	5470312	150.348	115.518	182.619	114.443	226.347	333.754	171.972	166.672
1178	ENSMUSG00000029777.11	551.908	-0.300826	0.128599	-2.33926	0.0193221	0.295875	ENSMUSG00000029777	353172	Gars	protein_coding	6	55014992	55056485	434.215	548.712	457.845	536.585	562.54	645.021	606.047	624.298
1179	ENSMUSG00000037926.16	281.803	0.419877	0.179518	2.33891	0.0193399	0.295875	ENSMUSG00000037926	237860	Ssh2	protein_coding	11	77107113	77351046	292.843	340.238	304.653	353.045	303.738	248.54	206.16	205.209
1180	ENSMUSG00000096210.3	1877.73	-0.303919	0.129945	-2.33882	0.0193447	0.295875	ENSMUSG00000096210	14958	H1f0	protein_coding	15	78912650	78914704	1729.01	1954.79	1666.94	1371.15	2097.04	2060.52	2114.43	2028.01
1181	ENSMUSG00000031349.5	221.498	-0.662484	0.283512	-2.3367	0.0194546	0.297305	ENSMUSG00000031349	18194	Nsdhl	protein_coding	X	71962163	72002120	235.621	140.788	151.461	158.708	232.172	215.401	413.355	224.478
1182	ENSMUSG00000023931.6	41.9326	1.22418	0.524183	2.33541	0.019522	0.298082	ENSMUSG00000023931	211482	Efhb	protein_coding	17	53705917	53770349	19.0741	50.5393	102.128	62.6196	20.804	37.8728	27.9714	14.4513
1183	ENSMUSG00000028125.15	30.7698	-1.28337	0.549971	-2.33352	0.0196206	0.29883	ENSMUSG00000028125	11304	Abca4	protein_coding	3	121838092	121973772	24.6841	18.9522	13.8479	14.0354	30.7899	94.6819	27.9714	21.1953
1184	ENSMUSG00000047881.15	191.132	0.389435	0.166887	2.33353	0.0196204	0.29883	ENSMUSG00000047881	100532	Rell1	protein_coding	5	64066240	64126240	250.207	228.329	173.098	215.929	158.11	169.244	162.648	171.489
1185	ENSMUSG00000025885.19	1091.63	-0.375463	0.160881	-2.33379	0.0196067	0.29883	ENSMUSG00000025885	17919	Myo5b	protein_coding	18	74574007	74904564	1009.8	1075.77	876.744	839.966	1264.88	987.059	1218.31	1460.55
1186	ENSMUSG00000024121.14	389.99	-0.33779	0.14483	-2.33232	0.0196839	0.299541	ENSMUSG00000024121	11984	Atp6v0c	protein_coding	17	24382840	24388676	310.795	360.995	341.869	364.921	435.219	356.241	480.694	469.187
1187	ENSMUSG00000076437.12	154.181	-0.604278	0.259234	-2.33102	0.0197525	0.300078	ENSMUSG00000076437	72657	Selenoh	protein_coding	2	84499559	84501114	138.006	119.128	119.438	112.283	168.928	281.679	153.325	140.66
1188	ENSMUSG00000025204.11	297.736	-0.388889	0.166813	-2.33129	0.0197382	0.300078	ENSMUSG00000025204	67264	Ndufb8	protein_coding	19	44537011	44543879	286.111	249.087	234.548	261.275	289.591	387.012	383.312	290.954
1189	ENSMUSG00000025217.16	298.329	-0.431243	0.185048	-2.33044	0.019783	0.300289	ENSMUSG00000025217	12234	Btrc	protein_coding	19	45352173	45518452	277.135	230.134	244.934	264.514	299.577	287.596	446.506	336.235
1190	ENSMUSG00000036120.11	249.235	-0.305463	0.131336	-2.32581	0.0200289	0.303511	ENSMUSG00000036120	19727	Rfxank	protein_coding	8	70583444	70591804	233.377	229.232	216.373	213.77	291.256	241.439	289.038	279.393
1191	ENSMUSG00000091412.2	142.723	-0.751817	0.323239	-2.32589	0.0200246	0.303511	ENSMUSG00000091412	NA	Gm2895	lncRNA	15	66841172	66884888	87.5162	88.4438	180.888	68.0178	208.04	143.206	186.476	179.197
1192	ENSMUSG00000085890.9	81.502	0.818203	0.35186	2.32537	0.0200523	0.303611	ENSMUSG00000085890	NA	Tnfsf13os	lncRNA	11	69572964	69590214	151.47	96.5662	118.572	49.6638	64.0763	47.341	69.4105	54.9151
1193	ENSMUSG00000015134.16	8.48618	1.65451	0.711844	2.32426	0.0201116	0.304104	ENSMUSG00000015134	56847	Aldh1a3	protein_coding	7	66040638	66077265	10.098	8.12239	14.7134	18.354	0.832159	5.91762	3.10793	6.74396
1194	ENSMUSG00000058254.13	765.026	0.282133	0.121393	2.32413	0.0201186	0.304104	ENSMUSG00000058254	21912	Tspan7	protein_coding	X	10351397	10462844	822.428	929.562	799.715	806.497	663.231	682.894	627.802	788.08
1195	ENSMUSG00000025980.15	1686.41	-0.256308	0.110342	-2.32285	0.0201873	0.304887	ENSMUSG00000025980	15510	Hspd1	protein_coding	1	55116994	55127402	1764.91	1451.2	1489.51	1443.49	1780.82	1740.96	1972.5	1847.85
1196	ENSMUSG00000020108.5	550.761	0.677484	0.291867	2.32121	0.0202753	0.305961	ENSMUSG00000020108	74747	Ddit4	protein_coding	10	59785491	59787656	361.285	898.878	759.902	690.974	460.184	291.147	488.981	454.736
1197	ENSMUSG00000053841.16	798.102	0.226381	0.0975883	2.31975	0.0203542	0.306894	ENSMUSG00000053841	109658	Txlna	protein_coding	4	129519871	129534858	835.892	863.681	858.568	885.311	741.454	659.223	772.839	767.848
1198	ENSMUSG00000057322.13	685.099	-0.480361	0.207155	-2.31885	0.0204031	0.307119	ENSMUSG00000057322	67671	Rpl38	protein_coding	11	114559350	114563157	555.392	704.843	561.704	465.328	643.259	813.081	1047.37	689.811
1199	ENSMUSG00000034801.14	450.578	-0.258647	0.111527	-2.31914	0.0203876	0.307119	ENSMUSG00000034801	20663	Sos2	protein_coding	12	69630536	69728626	440.947	403.412	392.933	403.788	445.205	498.264	520.061	500.016
1200	ENSMUSG00000028647.14	182.454	-0.416195	0.179619	-2.3171	0.0204985	0.308297	ENSMUSG00000028647	56309	Mycbp	protein_coding	4	123798625	123806062	152.592	181.4	165.309	125.239	192.229	186.997	236.203	219.66
1201	ENSMUSG00000026981.16	28.3922	1.84464	0.796932	2.31468	0.0206305	0.310024	ENSMUSG00000026981	16181	Il1rn	protein_coding	2	24226865	24241506	78.5402	48.7343	21.6373	29.1505	15.811	0	7.25184	26.0124
1202	ENSMUSG00000053604.6	176.541	-0.381971	0.165119	-2.3133	0.0207059	0.310899	ENSMUSG00000053604	19895	Rpia	protein_coding	6	70742704	70769216	130.152	166.058	138.479	178.142	191.397	216.585	197.872	193.648
1203	ENSMUSG00000006273.15	1209.44	-0.368561	0.159498	-2.31075	0.0208466	0.312358	ENSMUSG00000006273	11966	Atp6v1b2	protein_coding	8	69541298	69566363	1092.83	1187.67	1081	861.559	1308.15	1148.02	1375.78	1620.48
1204	ENSMUSG00000092368.3	11.4844	-1.38514	0.599472	-2.3106	0.020855	0.312358	ENSMUSG00000092368	NA	A930015D03Rik	lncRNA	17	36305345	36349335	2.24401	6.31741	6.92394	9.71683	13.3145	27.2211	15.5397	10.5977
1205	ENSMUSG00000079428.9	7.20012	1.67951	0.726707	2.31112	0.0208261	0.312358	ENSMUSG00000079428	100040972	Tceal7	protein_coding	X	135115528	135126849	6.73202	8.12239	8.65492	20.5133	4.99295	3.55057	3.10793	1.92685
1206	ENSMUSG00000046687.7	10.8867	2.13055	0.922853	2.30865	0.0209628	0.313713	ENSMUSG00000046687	NA	Gm5424	processed_pseudogene	10	61906902	61908141	28.0501	7.2199	4.32746	31.3098	2.49648	2.36705	10.3598	0.963423
1207	ENSMUSG00000067389.4	283.487	1.09323	0.473676	2.30798	0.0210003	0.314013	ENSMUSG00000067389	NA	Gm17080	lncRNA	17	45897046	45899303	481.339	169.668	235.414	657.505	167.264	316.001	149.181	91.5252
1208	ENSMUSG00000030410.17	196.261	0.369699	0.160291	2.30643	0.0210866	0.315043	ENSMUSG00000030410	13401	Dmwd	protein_coding	7	18810152	18816701	228.889	209.377	202.525	244	164.768	203.566	151.253	165.709
1209	ENSMUSG00000052229.6	304.194	-0.572097	0.248104	-2.30587	0.0211179	0.315248	ENSMUSG00000052229	574402	Gpr17	protein_coding	18	32076050	32082689	227.767	178.693	358.314	213.77	436.884	297.065	363.628	357.43
1210	ENSMUSG00000027822.17	587.607	-0.254701	0.110503	-2.30493	0.0211708	0.315777	ENSMUSG00000027822	11416	Slc33a1	protein_coding	3	63840928	63872189	526.219	564.055	532.278	520.39	588.337	598.863	698.249	672.469
1211	ENSMUSG00000014313.16	1229.51	-0.34658	0.150505	-2.30279	0.0212908	0.317305	ENSMUSG00000014313	12864	Cox6c	protein_coding	15	35926032	35938392	1115.27	1066.74	1093.98	1052.66	1184.16	1748.07	1334.34	1240.89
1212	ENSMUSG00000063882.13	1336.3	-0.490237	0.213072	-2.30081	0.0214026	0.31796	ENSMUSG00000063882	66576	Uqcrh	protein_coding	4	115924162	115932268	1176.98	1245.43	1069.75	952.249	1177.51	2204.91	1462.8	1400.82
1213	ENSMUSG00000034021.16	390.954	0.262926	0.114278	2.30076	0.0214052	0.31796	ENSMUSG00000034021	100710	Pds5b	protein_coding	5	150597204	150734155	417.385	407.022	453.518	427.54	368.646	382.278	326.333	344.905
1214	ENSMUSG00000050097.7	25.0452	-1.12967	0.490941	-2.30103	0.0213899	0.31796	ENSMUSG00000050097	234669	Ces2b	protein_coding	8	105558204	105566725	8.97602	17.1473	12.1169	24.8319	38.2793	21.3034	22.7915	54.9151
1215	ENSMUSG00000025151.17	3755.72	-0.151337	0.0657579	-2.30142	0.0213679	0.31796	ENSMUSG00000025151	94275	Maged1	protein_coding	X	93579080	93585749	3610.61	3670.42	3448.99	3505.62	3986.87	3996.76	3997.84	3828.64
1216	ENSMUSG00000026579.9	272.788	2.04076	0.888009	2.29813	0.0215543	0.318099	ENSMUSG00000026579	14067	F5	protein_coding	1	163979407	164047846	626.078	135.373	62.3154	931.736	77.3908	175.162	135.713	38.5369
1217	ENSMUSG00000011008.14	24.0022	1.0609	0.462446	2.2941	0.0217847	0.318099	ENSMUSG00000011008	68279	Mcoln2	protein_coding	3	145855588	145901268	17.952	22.5622	37.2162	51.8231	13.3145	21.3034	12.4317	15.4148
1218	ENSMUSG00000028879.5	617.781	-0.326962	0.142325	-2.2973	0.0216017	0.318099	ENSMUSG00000028879	100226	Stx12	protein_coding	4	132580812	132611820	489.193	555.03	546.991	600.284	614.133	755.089	605.011	776.519
1219	ENSMUSG00000041954.19	96.8855	0.899236	0.391531	2.29672	0.021635	0.318099	ENSMUSG00000041954	21936	Tnfrsf18	protein_coding	4	156110621	156113352	100.98	147.105	203.391	52.9027	82.3838	60.3597	66.3026	61.6591
1220	ENSMUSG00000040189.19	167.233	0.725446	0.315434	2.29984	0.0214574	0.318099	ENSMUSG00000040189	211535	Odad1	protein_coding	7	45573496	45598387	221.035	223.817	232.817	156.549	153.117	62.7268	175.08	112.72
1221	ENSMUSG00000038570.16	20.4037	0.978346	0.425778	2.29779	0.021574	0.318099	ENSMUSG00000038570	330577	Saxo2	protein_coding	7	82282168	82297736	34.7821	26.1721	29.4267	18.354	17.4753	7.10115	14.5037	15.4148
1222	ENSMUSG00000030711.17	2986.26	-0.588087	0.256081	-2.29649	0.0216479	0.318099	ENSMUSG00000030711	20887	Sult1a1	protein_coding	7	126272037	126275604	2502.07	2168.68	2769.58	2103.15	2642.11	2462.91	5275.2	3966.41
1223	ENSMUSG00000031796.8	470.917	0.284508	0.12392	2.29589	0.021682	0.318099	ENSMUSG00000031796	14894	Cfap20	protein_coding	8	96146877	96161497	513.877	560.445	494.196	500.956	426.065	389.38	397.815	484.602
1224	ENSMUSG00000032089.17	41.8488	-0.664248	0.289377	-2.29544	0.021708	0.318099	ENSMUSG00000032089	16154	Il10ra	protein_coding	9	45165135	45180447	33.6601	30.6846	30.2922	34.5487	36.615	65.0938	52.8349	51.0614
1225	ENSMUSG00000025644.11	16.7574	1.02668	0.446819	2.29775	0.0215762	0.318099	ENSMUSG00000025644	115487215	Gm7628	lncRNA	9	108922912	108926864	17.952	27.0746	28.5612	16.1947	10.8181	8.28467	15.5397	9.63423
1226	ENSMUSG00000032528.6	209.487	1.11602	0.485946	2.29659	0.0216419	0.318099	ENSMUSG00000032528	22354	Vipr1	protein_coding	9	121471782	121502020	314.161	166.058	201.66	464.248	60.7476	273.394	110.85	84.7812
1227	ENSMUSG00000020387.16	518.757	0.485571	0.211434	2.29656	0.0216438	0.318099	ENSMUSG00000020387	76901	Jade2	protein_coding	11	51704282	51748480	527.341	621.814	778.078	493.399	390.283	338.488	476.55	524.102
1228	ENSMUSG00000018401.18	466.363	0.264955	0.115493	2.29413	0.0217832	0.318099	ENSMUSG00000018401	170749	Mtmr4	protein_coding	11	87482988	87507128	473.485	549.615	481.214	532.266	421.905	404.765	407.139	460.516
1229	ENSMUSG00000057286.7	146.829	0.445399	0.194113	2.29453	0.0217598	0.318099	ENSMUSG00000057286	20446	St6galnac2	protein_coding	11	116566129	116585694	154.836	199.45	160.116	161.947	99.8591	134.922	117.065	146.44
1230	ENSMUSG00000004151.18	204.17	1.11611	0.486025	2.29641	0.0216526	0.318099	ENSMUSG00000004151	14009	Etv1	protein_coding	12	38829379	38920483	424.117	379.045	234.548	79.8939	93.2018	145.573	75.6264	201.355
1231	ENSMUSG00000021136.14	924.759	-0.537848	0.23405	-2.298	0.0215615	0.318099	ENSMUSG00000021136	64075	Smoc1	protein_coding	12	81073582	81233188	688.91	537.883	1058.5	732.001	1079.31	841.486	1188.27	1271.72
1232	ENSMUSG00000037526.8	189.82	0.425088	0.185221	2.29503	0.0217313	0.318099	ENSMUSG00000037526	100504663	Atg14	protein_coding	14	47778350	47808106	225.523	234.647	210.315	199.735	168.928	156.225	198.908	124.282
1233	ENSMUSG00000022191.17	480.442	0.3089	0.134309	2.29992	0.0214528	0.318099	ENSMUSG00000022191	14000	Drosha	protein_coding	15	12824901	12935377	476.851	629.034	532.278	488.001	434.387	409.499	421.643	451.845
1234	ENSMUSG00000120071.1	4.77864	-2.18762	0.953297	-2.29479	0.021745	0.318099	ENSMUSG00000120071	NA	Gm56598	lncRNA	16	15702802	15705048	0	1.80498	1.73098	3.23894	3.32864	14.2023	6.21587	7.70738
1235	ENSMUSG00000024421.17	72.9056	1.0433	0.453841	2.29882	0.0215151	0.318099	ENSMUSG00000024421	16774	Lama3	protein_coding	18	12466876	12716070	70.6862	83.9313	67.5084	170.584	59.0833	72.195	20.7196	38.5369
1236	ENSMUSG00000034659.15	528.656	-0.312616	0.13626	-2.29426	0.0217757	0.318099	ENSMUSG00000034659	68539	Tmem109	protein_coding	19	10848024	10859365	407.287	471.098	450.056	558.178	614.133	609.515	542.852	576.127
1237	ENSMUSG00000120173.1	21.1685	2.25122	0.981995	2.29249	0.0218773	0.318536	ENSMUSG00000120173	NA	Gm56774	lncRNA	3	14927671	14929126	86.3942	5.41493	28.5612	19.4337	0.832159	7.10115	19.6836	1.92685
1238	ENSMUSG00000031016.10	470.699	0.558745	0.243733	2.29245	0.0218797	0.318536	ENSMUSG00000031016	22390	Wee1	protein_coding	7	109721253	109742493	587.93	548.712	550.453	556.018	335.36	373.994	247.599	565.529
1239	ENSMUSG00000042360.13	45.1432	-1.27013	0.553872	-2.29318	0.0218374	0.318536	ENSMUSG00000042360	NA	4930433N12Rik	lncRNA	9	3133847	3199799	56.1002	13.5373	26.8303	9.71683	51.5939	37.8728	93.238	72.2567
1240	ENSMUSG00000048537.17	1788.64	-0.367008	0.160101	-2.29235	0.0218852	0.318536	ENSMUSG00000048537	102693	Phldb1	protein_coding	9	44597601	44646495	1576.41	1427.74	1872.93	1372.23	1989.69	1638	2288.47	2143.62
1241	ENSMUSG00000042429.9	537.12	-0.628326	0.274225	-2.29128	0.0219473	0.318925	ENSMUSG00000042429	11539	Adora1	protein_coding	1	134126963	134163169	371.383	489.148	532.278	294.744	651.581	397.664	734.508	825.653
1242	ENSMUSG00000031176.9	845.687	-0.283705	0.123815	-2.29136	0.0219424	0.318925	ENSMUSG00000031176	67117	Dynlt3	protein_coding	X	9520506	9529242	736.034	856.461	810.966	646.709	938.676	899.479	900.265	976.911
1243	ENSMUSG00000026819.16	358.754	0.938562	0.409825	2.29015	0.0220126	0.319617	ENSMUSG00000026819	227731	Slc25a25	protein_coding	2	32304499	32341457	416.263	230.134	300.326	939.293	185.571	289.963	285.93	222.551
1244	ENSMUSG00000084319.4	199.585	-0.554398	0.242253	-2.28851	0.0221077	0.320291	ENSMUSG00000084319	NA	Tpt1-ps3	processed_pseudogene	6	99854777	99855295	191.863	162.448	137.613	154.39	182.243	338.488	233.095	196.538
1245	ENSMUSG00000050505.8	27.4175	-1.15834	0.506172	-2.28843	0.0221123	0.320291	ENSMUSG00000050505	219257	Pcdh20	protein_coding	14	88702179	88708832	7.85402	22.5622	25.0993	11.8761	37.4472	27.2211	63.1946	24.0856
1246	ENSMUSG00000043789.9	29.4344	1.959	0.855828	2.28901	0.0220788	0.320291	ENSMUSG00000043789	71768	Vwce	protein_coding	19	10611577	10643577	50.4901	12.6348	12.9824	111.204	13.3145	14.2023	19.6836	0.963423
1247	ENSMUSG00000028161.18	799.086	-0.259821	0.113562	-2.28793	0.0221415	0.320457	ENSMUSG00000028161	19055	Ppp3ca	protein_coding	3	136375885	136643488	691.154	769.822	780.674	666.142	807.194	867.523	851.574	958.606
1248	ENSMUSG00000015533.10	129.491	-1.08927	0.476476	-2.28609	0.0222492	0.321757	ENSMUSG00000015533	16398	Itga2	protein_coding	13	114969617	115068636	149.226	55.9542	82.2218	44.2655	204.711	69.8279	275.57	154.148
1249	ENSMUSG00000022995.17	559.291	0.53227	0.232922	2.28519	0.0223019	0.322261	ENSMUSG00000022995	13800	Enah	protein_coding	1	181723949	181847555	631.688	785.164	669.891	559.257	499.295	284.046	463.082	581.907
1250	ENSMUSG00000005364.12	8.43649	-2.72231	1.19226	-2.28332	0.0224115	0.32307	ENSMUSG00000005364	16192	Il5ra	protein_coding	6	106687318	106725998	0	1.80498	1.73098	5.39824	24.1326	0	23.8275	10.5977
1251	ENSMUSG00000081094.5	19.7208	-0.968884	0.42422	-2.28392	0.0223761	0.32307	ENSMUSG00000081094	NA	Rpl19-ps11	processed_pseudogene	8	19542952	19543542	8.97602	16.2448	14.7134	12.9558	24.1326	34.3222	30.0434	16.3782
1252	ENSMUSG00000031549.17	26.3878	2.06475	0.904197	2.28352	0.0223998	0.32307	ENSMUSG00000031549	209176	Ido2	protein_coding	8	25021908	25066349	70.6862	7.2199	6.05845	86.3718	9.98591	15.3858	13.4677	1.92685
1253	ENSMUSG00000028104.15	149.064	0.38858	0.170355	2.28099	0.0225488	0.324789	ENSMUSG00000028104	69870	Polr3gl	protein_coding	3	96485188	96501497	135.762	182.302	177.426	180.301	138.971	127.821	129.497	120.428
1254	ENSMUSG00000050931.8	965.149	0.513931	0.22535	2.28059	0.0225726	0.324873	ENSMUSG00000050931	74442	Sgms2	protein_coding	3	131112634	131197172	1166.88	1240.92	1219.48	914.461	820.509	539.687	733.472	1085.78
1255	ENSMUSG00000059659.9	844.196	1.7936	0.786722	2.27984	0.0226171	0.325254	ENSMUSG00000059659	791299	Gm10069	lncRNA	6	128415706	128480248	1998.29	529.76	269.168	2444.32	341.185	584.661	459.974	126.208
1256	ENSMUSG00000086549.2	146.154	0.739538	0.324425	2.27953	0.0226353	0.325256	ENSMUSG00000086549	100415901	Gm13648	lncRNA	4	156137172	156144259	209.815	184.107	214.642	123.08	136.474	68.6444	155.397	77.0738
1257	ENSMUSG00000030086.17	99.7109	0.427994	0.1878	2.27899	0.0226677	0.325463	ENSMUSG00000030086	66098	Chchd6	protein_coding	6	89360128	89572634	127.908	110.103	115.11	104.726	93.2018	85.2138	90.1301	71.2933
1258	ENSMUSG00000109946.2	48.3821	0.750108	0.329266	2.27812	0.0227194	0.325723	ENSMUSG00000109946	100504116	Brd3os	protein_coding	2	27332336	27334233	66.1982	47.8318	64.9119	64.7788	55.7547	24.854	29.0074	33.7198
1259	ENSMUSG00000019820.12	1176.65	0.275569	0.120974	2.27793	0.0227309	0.325723	ENSMUSG00000019820	22288	Utrn	protein_coding	10	12257932	12745109	1230.84	1162.4	1381.33	1380.87	1094.29	1034.4	947.92	1181.16
1260	ENSMUSG00000044678.12	41.4285	-3.36202	1.47601	-2.27777	0.02274	0.325723	ENSMUSG00000044678	76486	Ly6k	protein_coding	15	74668723	74671835	1.122	14.4398	0.865492	12.9558	124.824	0	81.8422	95.3789
1261	ENSMUSG00000086083.2	22.9789	-0.817709	0.359166	-2.27669	0.0228049	0.326394	ENSMUSG00000086083	NA	Gm15829	lncRNA	16	33786609	33787682	16.83	11.7323	15.5789	22.6726	26.6291	29.5881	29.0074	31.793
1262	ENSMUSG00000086259.8	7.55612	1.60101	0.703618	2.2754	0.0228822	0.327241	ENSMUSG00000086259	76003	Tmem150cos	lncRNA	5	100225821	100243132	20.1961	5.41493	11.2514	8.63718	3.32864	3.55057	5.17989	2.89027
1263	ENSMUSG00000109005.2	34.6185	0.803125	0.353088	2.27457	0.0229317	0.327689	ENSMUSG00000109005	NA	Gm45221	TEC	7	89835135	89837406	29.1721	40.6119	57.1225	48.5841	23.3005	30.7716	30.0434	17.3416
1264	ENSMUSG00000026617.17	499.281	-0.407157	0.179132	-2.27294	0.0230296	0.32779	ENSMUSG00000026617	23827	Bpnt1	protein_coding	1	185064346	185089974	365.773	534.273	463.904	351.965	515.107	525.485	615.371	622.371
1265	ENSMUSG00000042737.10	163.593	-0.467707	0.205734	-2.27335	0.0230049	0.32779	ENSMUSG00000042737	68563	Dpm3	protein_coding	3	89166665	89174386	130.152	146.203	122.034	150.071	160.607	241.439	204.088	154.148
1266	ENSMUSG00000028780.14	1735.6	-0.339332	0.149285	-2.27305	0.0230234	0.32779	ENSMUSG00000028780	20348	Sema3c	protein_coding	5	17779279	17935266	1431.68	1703.9	1447.97	1546.06	1789.97	1858.13	1692.79	2414.34
1267	ENSMUSG00000029439.15	600.802	0.230974	0.101565	2.27415	0.022957	0.32779	ENSMUSG00000029439	231769	Sfswap	protein_coding	5	129578285	129648448	677.69	611.887	623.154	684.496	582.511	521.934	545.96	558.785
1268	ENSMUSG00000037784.15	111.159	0.611543	0.269034	2.2731	0.0230201	0.32779	ENSMUSG00000037784	72507	Dzip1l	protein_coding	9	99511549	99551309	121.176	117.323	130.689	168.425	109.845	111.251	62.1587	68.403
1269	ENSMUSG00000058446.15	951.63	-0.391755	0.172381	-2.27261	0.02305	0.327822	ENSMUSG00000058446	387524	Znrf2	protein_coding	6	54793901	54870485	787.646	935.88	865.492	703.93	1116.76	816.632	1132.32	1254.38
1270	ENSMUSG00000052632.17	425.432	0.500244	0.220374	2.26997	0.0232091	0.329825	ENSMUSG00000052632	211914	Asap2	protein_coding	12	21040460	21320172	457.777	557.737	540.067	438.337	401.933	365.709	223.771	418.126
1271	ENSMUSG00000109274.3	61.4865	-0.681921	0.30056	-2.26883	0.0232785	0.329904	ENSMUSG00000109274	NA	Gm45133	TEC	7	5062276	5065098	57.2222	36.0995	59.719	35.6284	80.7194	97.049	58.0147	67.4396
1272	ENSMUSG00000038145.18	919.906	-0.628574	0.277003	-2.2692	0.0232563	0.329904	ENSMUSG00000038145	20623	Snrk	protein_coding	9	121946332	121998768	669.836	557.737	628.347	1035.38	1052.68	692.362	1448.3	1274.61
1273	ENSMUSG00000042208.16	221.135	-0.45613	0.201027	-2.269	0.0232681	0.329904	ENSMUSG00000042208	71675	Sanbr	protein_coding	11	23514961	23583639	176.154	197.645	183.484	187.859	178.914	253.274	305.613	286.137
1274	ENSMUSG00000022668.11	232.4	0.361287	0.15925	2.26868	0.0232878	0.329904	ENSMUSG00000022668	66067	Gtpbp8	protein_coding	16	44557131	44566726	306.307	265.331	237.145	236.443	196.39	231.971	182.332	203.282
1275	ENSMUSG00000008575.18	3016.24	-0.309263	0.136408	-2.26719	0.0233783	0.330927	ENSMUSG00000008575	18028	Nfib	protein_coding	4	82208410	82623987	2387.62	2932.18	3150.39	2305.05	3345.28	3126.87	3491.24	3391.25
1276	ENSMUSG00000027075.17	66.8056	1.1392	0.502821	2.26563	0.0234743	0.332026	ENSMUSG00000027075	72401	Slc43a1	protein_coding	2	84669194	84693938	121.176	55.9542	96.9351	92.8497	27.4613	85.2138	40.4031	14.4513
1277	ENSMUSG00000037152.12	234.779	-0.476404	0.210332	-2.26501	0.0235123	0.332043	ENSMUSG00000037152	66377	Ndufc1	protein_coding	3	51312098	51316409	155.958	222.012	218.104	188.938	279.605	213.034	349.124	251.453
1278	ENSMUSG00000014778.11	694.086	0.481646	0.212636	2.26512	0.0235054	0.332043	ENSMUSG00000014778	234686	Fhod1	protein_coding	8	106055795	106074585	922.287	722.893	993.585	597.045	590.001	447.372	688.925	590.578
1279	ENSMUSG00000063065.14	4441.81	-0.374671	0.165448	-2.26458	0.0235385	0.332152	ENSMUSG00000063065	26417	Mapk3	protein_coding	7	126358773	126364991	3747.49	4316.6	4143.98	3264.85	5039.56	3841.72	5705.13	5475.13
1280	ENSMUSG00000097274.3	25.8022	1.06193	0.469297	2.26282	0.0236471	0.333424	ENSMUSG00000097274	NA	Gm47512	lncRNA	10	34171908	34174903	17.952	27.0746	48.4676	46.4248	24.9648	10.6517	14.5037	16.3782
1281	ENSMUSG00000086968.10	426.577	0.475173	0.210116	2.26148	0.0237298	0.334328	ENSMUSG00000086968	329735	4933431E20Rik	lncRNA	3	107796166	107803529	573.344	544.2	508.044	359.523	386.954	291.147	438.219	311.186
1282	ENSMUSG00000099413.2	10.0715	-1.74842	0.77351	-2.26037	0.0237985	0.335035	ENSMUSG00000099413	100045066	Gm17767	lncRNA	1	51546245	51635877	12.342	3.60995	1.73098	1.07965	9.98591	11.8352	20.7196	19.2685
1283	ENSMUSG00000038453.18	157.684	0.993727	0.440117	2.25787	0.0239537	0.336853	ENSMUSG00000038453	56013	Srcin1	protein_coding	11	97400166	97467012	199.717	222.914	214.642	202.974	110.677	23.6705	148.145	138.733
1284	ENSMUSG00000075486.11	263.685	-0.386203	0.171061	-2.25769	0.0239649	0.336853	ENSMUSG00000075486	66200	Commd6	protein_coding	14	101870417	101878122	243.475	237.354	215.508	217.009	242.158	370.443	298.362	285.173
1285	ENSMUSG00000034858.17	355.1	0.520148	0.230606	2.25557	0.0240977	0.338456	ENSMUSG00000034858	235493	Atosa	protein_coding	9	74860166	74939750	289.477	354.678	519.295	509.594	293.752	333.754	299.398	240.856
1286	ENSMUSG00000086533.4	51.023	-0.588087	0.260927	-2.25384	0.0242065	0.339719	ENSMUSG00000086533	NA	Mypopos	lncRNA	7	18727159	18735157	35.9041	36.0995	40.6781	50.7434	70.7335	55.6256	67.3385	51.0614
1287	ENSMUSG00000028927.7	84.0373	1.36098	0.604156	2.2527	0.0242781	0.340169	ENSMUSG00000028927	18600	Padi2	protein_coding	4	140633655	140679897	148.104	95.6637	14.7134	225.646	44.1044	41.4234	48.691	53.9517
1288	ENSMUSG00000042599.9	531.119	0.539835	0.239668	2.25243	0.0242951	0.340169	ENSMUSG00000042599	338523	Kdm7a	protein_coding	6	39113557	39183723	489.193	770.724	773.75	483.682	477.659	308.9	494.161	450.882
1289	ENSMUSG00000035958.4	223.953	-0.309342	0.137325	-2.25263	0.0242825	0.340169	ENSMUSG00000035958	56196	Tdp2	protein_coding	13	25015662	25026136	203.083	187.717	206.853	202.974	263.794	234.338	269.354	223.514
1290	ENSMUSG00000035165.15	125.743	0.729691	0.324279	2.2502	0.0244364	0.341338	ENSMUSG00000035165	57442	Kcne3	protein_coding	7	99825709	99834076	189.619	189.522	130.689	117.682	69.0692	63.9103	148.145	97.3057
1291	ENSMUSG00000040594.20	28.7471	0.773217	0.343665	2.24992	0.0244543	0.341338	ENSMUSG00000040594	66011	Ranbp17	protein_coding	11	33161795	33463746	39.2701	37.002	38.9472	29.1505	15.811	30.7716	20.7196	18.305
1292	ENSMUSG00000063632.7	10.762	-1.77967	0.790788	-2.25051	0.0244167	0.341338	ENSMUSG00000063632	20666	Sox11	protein_coding	12	27384263	27392573	0	7.2199	3.46197	8.63718	21.6361	26.0375	11.3958	7.70738
1293	ENSMUSG00000114835.2	13.5209	1.35964	0.604265	2.25008	0.024444	0.341338	ENSMUSG00000114835	NA	Gm48194	lncRNA	13	59928876	59929392	30.2941	11.7323	21.6373	14.0354	5.82511	8.28467	13.4677	2.89027
1294	ENSMUSG00000022867.12	645.873	-0.33442	0.148696	-2.24903	0.0245109	0.3416	ENSMUSG00000022867	30940	Usp25	protein_coding	16	76810594	76913668	620.468	607.374	500.255	557.098	689.028	848.587	608.119	736.055
1295	ENSMUSG00000117050.2	24.5768	1.07962	0.480022	2.2491	0.0245059	0.3416	ENSMUSG00000117050	NA	Dino	TEC	17	29312390	29313435	21.3181	30.6846	29.4267	51.8231	17.4753	26.0375	8.28782	11.5611
1296	ENSMUSG00000086740.2	167.964	0.355103	0.157992	2.2476	0.0246018	0.342074	ENSMUSG00000086740	NA	Gm17029	lncRNA	4	149044754	149069128	185.131	176.888	174.829	218.089	150.621	134.922	161.613	141.623
1297	ENSMUSG00000021510.12	143.768	0.336658	0.149777	2.24773	0.0245934	0.342074	ENSMUSG00000021510	212281	Zfp729a	protein_coding	13	67760882	67785910	160.446	157.935	163.578	159.788	119.831	119.536	140.893	128.135
1298	ENSMUSG00000102018.9	57.5555	0.70788	0.314927	2.24776	0.0245916	0.342074	ENSMUSG00000102018	432964	Iqank1	protein_coding	15	75881737	75918830	78.5402	84.8338	77.0288	45.3452	44.1044	28.4046	55.9428	46.2443
1299	ENSMUSG00000028542.18	485.985	0.646803	0.287888	2.24672	0.0246582	0.342596	ENSMUSG00000028542	14664	Slc6a9	protein_coding	4	117691703	117732395	490.315	717.478	750.382	414.585	410.254	217.768	437.183	449.919
1300	ENSMUSG00000045008.3	60.0099	-1.1909	0.530187	-2.2462	0.0246914	0.342652	ENSMUSG00000045008	74530	9030612E09Rik	lncRNA	10	43050695	43052558	40.3921	55.9542	44.1401	5.39824	74.8943	72.195	112.922	74.1836
1301	ENSMUSG00000020175.16	71.8559	0.754224	0.335843	2.24576	0.0247192	0.342652	ENSMUSG00000020175	76877	Rab36	protein_coding	10	74872890	74890580	66.1982	86.6388	106.456	101.487	73.23	67.4609	43.5111	29.8661
1302	ENSMUSG00000023341.17	21.556	1.4393	0.640841	2.24595	0.0247069	0.342652	ENSMUSG00000023341	17858	Mx2	protein_coding	16	97336508	97362100	42.6361	14.4398	19.0408	49.6638	9.15375	20.1199	14.5037	2.89027
1303	ENSMUSG00000100685.2	15.4444	-1.06836	0.47582	-2.2453	0.0247491	0.342803	ENSMUSG00000100685	NA	Gm28610	lncRNA	1	151751170	151762814	7.85402	12.6348	8.65492	10.7965	22.4683	11.8352	30.0434	19.2685
1304	ENSMUSG00000043153.7	58.3897	-0.707976	0.315385	-2.2448	0.0247812	0.342985	ENSMUSG00000043153	75847	Crppa	protein_coding	12	36431449	36739502	37.0261	56.8567	51.9295	31.3098	79.8873	46.1574	84.9502	79.0007
1305	ENSMUSG00000032330.8	830.245	-0.415551	0.185143	-2.24448	0.0248016	0.343003	ENSMUSG00000032330	12866	Cox7a2	protein_coding	9	79662643	79667160	773.06	759.894	653.447	658.585	819.677	1285.31	842.25	849.739
1306	ENSMUSG00000022704.17	185.281	0.32944	0.146866	2.24313	0.0248887	0.343681	ENSMUSG00000022704	106248	Qtrt2	protein_coding	16	43681770	43747172	209.815	197.645	206.853	210.531	152.285	169.244	187.512	148.367
1307	ENSMUSG00000023977.16	1001.53	0.185268	0.0825848	2.24336	0.0248736	0.343681	ENSMUSG00000023977	224826	Ubr2	protein_coding	17	47239221	47321482	1079.37	1003.57	1076.67	1104.48	963.64	930.25	930.308	923.923
1308	ENSMUSG00000006134.5	462.145	-0.252326	0.112534	-2.24223	0.0249467	0.344219	ENSMUSG00000006134	12929	Crkl	protein_coding	16	17269851	17305298	440.947	404.314	445.729	396.231	511.778	523.118	454.794	520.248
1309	ENSMUSG00000030471.18	353.009	0.316517	0.141196	2.24169	0.0249813	0.344433	ENSMUSG00000030471	243983	Zdhhc13	protein_coding	7	48438751	48477188	394.945	416.949	432.746	320.655	309.563	316.001	333.585	299.625
1310	ENSMUSG00000030109.16	64.8983	2.01859	0.900677	2.24119	0.0250139	0.34462	ENSMUSG00000030109	14411	Slc6a12	protein_coding	6	121320035	121342734	171.666	15.3423	15.5789	213.77	15.811	27.2211	55.9428	3.85369
1311	ENSMUSG00000103620.2	14.8855	1.21079	0.540467	2.24027	0.0250737	0.345019	ENSMUSG00000103620	NA	Gm37359	lncRNA	3	65736537	65779702	23.5621	27.9771	18.1753	12.9558	3.32864	13.0188	11.3958	8.67081
1312	ENSMUSG00000051323.17	146.121	-0.558294	0.249221	-2.24015	0.0250811	0.345019	ENSMUSG00000051323	279653	Pcdh19	protein_coding	X	132483609	132589736	162.69	108.299	100.397	102.567	195.557	126.637	164.72	208.099
1313	ENSMUSG00000034127.16	4034.02	0.334945	0.149556	2.23959	0.0251176	0.345168	ENSMUSG00000034127	216350	Tspan8	protein_coding	10	115652737	115685798	4794.32	5232.62	4271.2	3703.19	3609.07	3099.65	3524.4	4037.71
1314	ENSMUSG00000038732.16	1492.71	-0.4429	0.197777	-2.23939	0.0251302	0.345168	ENSMUSG00000038732	218121	Mboat1	protein_coding	13	30320472	30430700	1093.95	1606.43	1280.93	1079.65	1570.28	1383.54	1761.16	2165.77
1315	ENSMUSG00000070493.4	2137.48	-0.222287	0.0993237	-2.23801	0.0252206	0.3456	ENSMUSG00000070493	14004	Chchd2	protein_coding	5	129909997	129916311	2177.81	2014.35	1910.14	1790.06	2162.78	2319.71	2384.82	2340.15
1316	ENSMUSG00000043068.7	12.213	1.50265	0.67147	2.23785	0.0252306	0.3456	ENSMUSG00000043068	69627	Fam89a	protein_coding	8	125466996	125478571	31.4161	12.6348	8.65492	19.4337	4.99295	8.28467	10.3598	1.92685
1317	ENSMUSG00000019943.11	1164.52	0.254044	0.113526	2.23775	0.0252371	0.3456	ENSMUSG00000019943	67972	Atp2b1	protein_coding	10	98750268	98862005	1218.5	1444.88	1272.27	1130.39	1030.21	1063.99	1028.73	1127.2
1318	ENSMUSG00000099083.8	690.422	0.302115	0.135009	2.23774	0.0252383	0.3456	ENSMUSG00000099083	223922	Atf7	protein_coding	15	102434381	102533899	743.888	758.09	833.469	712.567	582.511	736.152	544.924	611.774
1319	ENSMUSG00000025324.9	175.489	0.513624	0.229587	2.23716	0.0252757	0.34585	ENSMUSG00000025324	11982	Atp10a	protein_coding	7	58305914	58479168	144.738	209.377	192.139	279.629	155.614	140.839	127.425	154.148
1320	ENSMUSG00000054428.13	1314.56	-0.384485	0.171968	-2.23579	0.0253655	0.346291	ENSMUSG00000054428	11983	Atpif1	protein_coding	4	132257866	132260970	1141.08	1285.14	1204.77	929.576	1297.34	1434.43	1878.23	1345.9
1321	ENSMUSG00000044066.15	201.399	0.342605	0.153226	2.23595	0.0253552	0.346291	ENSMUSG00000044066	216543	Cep68	protein_coding	11	20177037	20199429	189.619	248.184	238.876	223.487	182.243	182.263	160.577	185.941
1322	ENSMUSG00000115338.3	201.308	-0.433244	0.193762	-2.23596	0.0253546	0.346291	ENSMUSG00000115338	18950	Pnp	protein_coding	14	51168539	51202694	177.276	152.52	172.233	182.46	193.061	295.881	242.419	194.611
1323	ENSMUSG00000105784.2	7.97816	-1.98923	0.890098	-2.23484	0.0254276	0.346876	ENSMUSG00000105784	NA	Gm35065	lncRNA	3	123237977	123241096	4.48801	2.70746	3.46197	2.15929	14.9789	23.6705	11.3958	0.963423
1324	ENSMUSG00000031950.8	509.567	-0.354983	0.15892	-2.23372	0.0255014	0.34762	ENSMUSG00000031950	93739	Gabarapl2	protein_coding	8	112667335	112680244	506.023	456.659	424.957	400.549	510.114	684.077	491.053	603.103
1325	ENSMUSG00000109291.3	8.22926	3.56	1.5949	2.23212	0.025607	0.348009	ENSMUSG00000109291	100040507	Gm2814	lncRNA	8	10948161	10950604	20.1961	1.80498	0.865492	37.7877	0	0	5.17989	0
1326	ENSMUSG00000031681.17	484.283	0.302806	0.135643	2.23237	0.0255903	0.348009	ENSMUSG00000031681	17125	Smad1	protein_coding	8	80065024	80126147	476.851	620.911	513.237	529.027	456.855	384.645	435.111	457.626
1327	ENSMUSG00000018474.19	1077.59	0.461342	0.206671	2.23225	0.0255981	0.348009	ENSMUSG00000018474	216848	Chd3	protein_coding	11	69234099	69260232	1331.82	1350.12	1246.31	1066.69	1090.13	589.395	1005.93	940.301
1328	ENSMUSG00000022961.19	4296.4	0.235663	0.105569	2.2323	0.0255949	0.348009	ENSMUSG00000022961	20658	Son	protein_coding	16	91444394	91476109	4702.31	4360.82	5173.91	4348.82	3970.23	3726.92	4323.13	3765.06
1329	ENSMUSG00000024896.10	322.406	-0.293697	0.131605	-2.23165	0.0256379	0.348166	ENSMUSG00000024896	17330	Minpp1	protein_coding	19	32463169	32492764	309.673	288.796	262.244	297.983	310.395	372.81	376.06	361.284
1330	ENSMUSG00000061186.16	17.367	-1.70472	0.764129	-2.23093	0.0256858	0.348554	ENSMUSG00000061186	353282	Sfmbt2	protein_coding	2	10375321	10600064	1.122	7.2199	12.1169	11.8761	14.9789	59.1762	9.3238	23.1221
1331	ENSMUSG00000049411.16	55.3617	-0.680132	0.305032	-2.22971	0.025767	0.349394	ENSMUSG00000049411	338363	Tmem241	protein_coding	18	12097507	12254594	44.8801	55.0517	25.9648	44.2655	52.426	76.9291	66.3026	77.0738
1332	ENSMUSG00000035048.14	260.466	-0.369372	0.165693	-2.22925	0.0257972	0.349421	ENSMUSG00000035048	69010	Anapc13	protein_coding	9	102503495	102511624	226.645	269.844	216.373	195.416	251.312	291.147	330.477	302.515
1333	ENSMUSG00000009646.14	46.7643	1.17196	0.525756	2.22909	0.0258077	0.349421	ENSMUSG00000009646	69836	Pla2g12b	protein_coding	10	59239482	59257798	132.396	29.7821	30.2922	66.9381	29.9577	27.2211	37.2952	20.2319
1334	ENSMUSG00000015846.16	842.444	0.454456	0.203923	2.22857	0.0258426	0.349631	ENSMUSG00000015846	20181	Rxra	protein_coding	2	27566452	27652969	1036.73	842.021	737.399	1280.46	704.839	777.575	772.839	587.688
1335	ENSMUSG00000075270.12	5.5705	-1.9871	0.891779	-2.22824	0.0258644	0.349663	ENSMUSG00000075270	241489	Pde11a	protein_coding	2	75819485	76169118	3.36601	3.60995	0	2.15929	12.4824	4.7341	12.4317	5.78054
1336	ENSMUSG00000015575.16	513.876	-0.325557	0.14622	-2.22649	0.0259813	0.35098	ENSMUSG00000015575	11974	Atp6v0e	protein_coding	17	26882205	26918621	521.731	441.316	441.401	419.983	514.274	577.56	675.457	519.285
1337	ENSMUSG00000027002.14	1935.91	-0.222506	0.0999725	-2.22567	0.0260365	0.351463	ENSMUSG00000027002	50884	Nckap1	protein_coding	2	80330856	80411724	1836.72	1851	1745.7	1715.56	2131.99	1862.87	2054.34	2289.09
1338	ENSMUSG00000020014.19	18.2354	1.04355	0.46896	2.22525	0.0260642	0.351574	ENSMUSG00000020014	380654	Cfap54	protein_coding	10	92611481	92917480	14.586	28.8796	22.5028	32.3894	17.4753	13.0188	9.3238	7.70738
1339	ENSMUSG00000028255.7	99.1399	2.51648	1.13161	2.2238	0.026162	0.352428	ENSMUSG00000028255	23844	Clca1	protein_coding	3	144709578	144738537	66.1982	170.57	248.396	190.018	2.49648	7.10115	6.21587	102.123
1340	ENSMUSG00000093916.3	10.5999	1.96973	0.885776	2.22373	0.0261665	0.352428	ENSMUSG00000093916	NA	Gm379	transcribed_processed_pseudogene	X	107588109	107708497	11.22	15.3423	30.2922	10.7965	5.82511	0	10.3598	0.963423
1341	ENSMUSG00000041571.11	1052.02	-0.515991	0.232123	-2.22292	0.0262209	0.352897	ENSMUSG00000041571	20364	Selenow	protein_coding	7	15651133	15656327	648.518	871.803	960.696	981.4	1203.3	1755.17	1018.37	976.911
1342	ENSMUSG00000031618.14	150.143	0.434301	0.195487	2.22164	0.0263079	0.353541	ENSMUSG00000031618	110784	Nr3c2	protein_coding	8	77626070	77971641	159.324	175.985	199.063	156.549	151.453	105.334	110.85	142.587
1343	ENSMUSG00000046191.8	14.5583	-1.00608	0.452802	-2.22189	0.0262905	0.353541	ENSMUSG00000046191	93891	Pcdhb20	protein_coding	18	37637317	37640875	8.97602	8.12239	13.8479	7.55753	21.6361	20.1199	21.7555	14.4513
1344	ENSMUSG00000056004.17	20.7193	-1.17946	0.531109	-2.22075	0.0263682	0.354087	ENSMUSG00000056004	231014	Elapor2	protein_coding	5	9316118	9531825	8.97602	9.92736	16.4444	15.1151	19.1397	50.8915	13.4677	31.793
1345	ENSMUSG00000112980.3	29.9012	-0.938061	0.422611	-2.21968	0.0264403	0.354792	ENSMUSG00000112980	319545	D430020J02Rik	lncRNA	12	116365567	116368830	31.4161	16.2448	18.1753	16.1947	33.2864	63.9103	31.0793	28.9027
1346	ENSMUSG00000021890.7	509.872	-0.326742	0.147229	-2.21927	0.0264684	0.354904	ENSMUSG00000021890	74427	Eaf1	protein_coding	14	31216356	31231815	420.751	480.123	481.214	427.54	568.365	458.024	593.615	649.347
1347	ENSMUSG00000036533.10	118.098	-0.926196	0.417406	-2.21893	0.0264913	0.354949	ENSMUSG00000036533	260409	Cdc42ep3	protein_coding	17	79641156	79662520	60.5882	60.4667	61.45	143.593	192.229	204.75	70.4465	151.257
1348	ENSMUSG00000085541.2	46.0093	-1.02535	0.462232	-2.21825	0.0265378	0.355231	ENSMUSG00000085541	NA	Gm16010	lncRNA	9	96898019	96904096	17.952	32.4896	26.8303	44.2655	77.3908	27.2211	45.583	96.3423
1349	ENSMUSG00000044626.14	204.977	0.438128	0.197529	2.21805	0.0265517	0.355231	ENSMUSG00000044626	239759	Liph	protein_coding	16	21772567	21814413	282.745	247.282	219.835	194.337	168.928	138.472	178.188	210.026
1350	ENSMUSG00000029762.7	724.899	0.365552	0.164898	2.21683	0.0266345	0.355811	ENSMUSG00000029762	14187	Akr1b8	protein_coding	6	34331054	34345398	758.474	1004.47	829.142	671.541	558.379	636.736	720.004	620.444
1351	ENSMUSG00000023020.4	579.248	-0.361726	0.163164	-2.21695	0.0266266	0.355811	ENSMUSG00000023020	66379	Cox14	protein_coding	15	99623528	99627413	472.363	625.424	498.524	430.779	580.015	607.148	682.709	737.019
1352	ENSMUSG00000023827.9	81.6008	0.609605	0.275086	2.21605	0.026688	0.356262	ENSMUSG00000023827	68262	Agpat4	protein_coding	17	12337591	12438532	77.4182	106.494	98.6661	112.283	91.5375	63.9103	46.619	55.8785
1353	ENSMUSG00000086370.11	161.996	-0.712096	0.321472	-2.21511	0.0267523	0.356856	ENSMUSG00000086370	78878	Ftx	lncRNA	X	102604513	102667396	132.396	94.7612	149.73	114.443	182.243	120.719	326.333	175.343
1354	ENSMUSG00000037795.15	424.781	0.290756	0.131372	2.21322	0.0268822	0.358058	ENSMUSG00000037795	333789	N4bp2	protein_coding	5	65920864	65987451	470.119	460.269	403.319	536.585	380.297	398.848	388.492	360.32
1355	ENSMUSG00000032437.11	4513.44	-0.333398	0.150635	-2.21328	0.0268786	0.358058	ENSMUSG00000032437	68292	Stt3b	protein_coding	9	115071649	115139489	4006.67	4576.51	3680.94	3712.91	4533.6	4238.2	5432.67	5926.01
1356	ENSMUSG00000029771.13	313.557	-0.341492	0.154335	-2.21266	0.0269209	0.35831	ENSMUSG00000029771	27056	Irf5	protein_coding	6	29526624	29541870	284.989	277.064	253.589	290.425	290.424	363.342	413.355	335.271
1357	ENSMUSG00000048856.10	236.239	2.09469	0.947107	2.21167	0.0269893	0.358679	ENSMUSG00000048856	104910	Slc25a47	protein_coding	12	108801972	108822741	709.106	79.4189	131.555	611.08	32.4542	169.244	137.785	19.2685
1358	ENSMUSG00000063060.7	67.5561	0.60303	0.272634	2.21187	0.026976	0.358679	ENSMUSG00000063060	20680	Sox7	protein_coding	14	64181122	64188181	95.3703	68.5891	77.0288	85.2921	62.4119	62.7268	33.1513	55.8785
1359	ENSMUSG00000079614.5	596.063	-0.237982	0.107616	-2.2114	0.0270082	0.358679	ENSMUSG00000079614	72124	Seh1l	protein_coding	18	67907946	67928557	585.686	554.127	541.798	507.434	654.909	589.395	644.378	690.774
1360	ENSMUSG00000118125.2	15.4562	1.09032	0.49326	2.21044	0.0270746	0.359031	ENSMUSG00000118125	NA	Gm50387	protein_coding	19	5778116	5781741	33.6601	16.2448	14.7134	19.4337	6.65727	13.0188	9.3238	10.5977
1361	ENSMUSG00000025194.6	215.253	2.34871	1.06247	2.21062	0.0270622	0.359031	ENSMUSG00000025194	12780	Abcc2	protein_coding	19	43770631	43829179	445.435	75.809	46.7366	871.275	39.9436	143.206	88.0581	11.5611
1362	ENSMUSG00000030359.15	3837.9	1.73453	0.78501	2.20956	0.0271355	0.359543	ENSMUSG00000030359	11287	Pzp	protein_coding	6	128460530	128503683	9415.85	2480.04	1245.44	10467.2	1532	2982.48	1996.33	583.834
1363	ENSMUSG00000041891.17	1225.86	0.23059	0.104383	2.20907	0.0271701	0.359543	ENSMUSG00000041891	70361	Lman1	protein_coding	18	66113809	66155651	1386.8	1310.41	1167.55	1431.61	1143.39	1067.54	1154.08	1145.51
1364	ENSMUSG00000024659.16	796.666	0.538015	0.243553	2.20902	0.0271729	0.359543	ENSMUSG00000024659	16952	Anxa1	protein_coding	19	20350792	20368308	1102.93	1002.66	765.095	902.585	566.7	962.205	465.154	605.993
1365	ENSMUSG00000001173.16	382.656	-0.407417	0.184525	-2.20793	0.0272494	0.360291	ENSMUSG00000001173	320634	Ocrl	protein_coding	X	47001264	47054745	243.475	308.651	402.454	360.602	411.087	402.398	453.758	478.821
1366	ENSMUSG00000030148.16	16.7454	-1.5514	0.702903	-2.20714	0.0273046	0.360757	ENSMUSG00000030148	26888	Clec4a2	protein_coding	6	123083387	123120958	2.24401	7.2199	5.19295	19.4337	22.4683	47.341	16.5756	13.4879
1367	ENSMUSG00000038628.9	316.466	-0.405925	0.183953	-2.20668	0.0273364	0.360913	ENSMUSG00000038628	67005	Polr3k	protein_coding	2	181506130	181512623	289.477	278.869	288.209	231.045	297.081	447.372	388.492	311.186
1368	ENSMUSG00000055991.16	144.553	0.415103	0.188186	2.20581	0.027397	0.361449	ENSMUSG00000055991	22757	Zkscan5	protein_coding	5	145141372	145158560	206.449	152.52	159.251	143.593	132.313	106.517	130.533	125.245
1369	ENSMUSG00000120920.1	233.834	-0.545424	0.247609	-2.20276	0.0276118	0.364015	ENSMUSG00000120920	NA	Gm56812	lncRNA	3	95189522	95190787	214.303	214.792	200.794	130.637	258.801	198.832	361.556	290.954
1370	ENSMUSG00000053783.6	9.43367	1.98575	0.90168	2.20227	0.0276459	0.3642	ENSMUSG00000053783	74230	1700016K19Rik	protein_coding	11	75890738	75894395	23.5621	24.3672	6.05845	6.47788	5.82511	0	7.25184	1.92685
1371	ENSMUSG00000034755.19	58.3065	-0.911785	0.414125	-2.20171	0.0276856	0.364457	ENSMUSG00000034755	245578	Pcdh11x	protein_coding	X	119199956	119820316	43.7581	38.807	59.719	19.4337	71.5657	41.4234	82.8782	108.867
1372	ENSMUSG00000027347.19	32.349	0.86115	0.391282	2.20085	0.027747	0.364467	ENSMUSG00000027347	19419	Rasgrp1	protein_coding	2	117110474	117173482	50.4901	40.6119	29.4267	46.4248	19.9718	20.1199	37.2952	14.4513
1373	ENSMUSG00000042616.9	51.3884	0.702334	0.319063	2.20124	0.0277192	0.364467	ENSMUSG00000042616	230751	Oscp1	protein_coding	4	125952358	125985988	48.2461	82.1264	70.9704	52.9027	44.9366	48.5245	24.8635	38.5369
1374	ENSMUSG00000002768.9	533.311	-0.317885	0.144435	-2.20088	0.0277445	0.364467	ENSMUSG00000002768	17256	Mea1	protein_coding	17	46989719	46994037	504.901	536.078	450.921	407.027	538.407	552.706	603.975	672.469
1375	ENSMUSG00000098871.3	47.9883	-1.13058	0.513989	-2.19962	0.0278336	0.365074	ENSMUSG00000098871	102465200	Mir6381	miRNA	3	142329621	142329707	40.3921	20.7572	32.0232	26.9912	38.2793	129.004	70.4465	26.0124
1376	ENSMUSG00000022205.16	469.513	-0.293643	0.133488	-2.19977	0.0278231	0.365074	ENSMUSG00000022205	20024	Sub1	protein_coding	15	11981425	11997069	463.387	409.729	420.629	392.992	485.981	608.332	496.233	478.821
1377	ENSMUSG00000025887.11	386.471	-0.335942	0.1528	-2.19858	0.0279081	0.365785	ENSMUSG00000025887	12364	Casp12	protein_coding	9	5345430	5373032	360.163	317.676	374.758	313.098	422.737	520.751	402.995	379.589
1378	ENSMUSG00000085615.4	39.8315	-0.981323	0.44647	-2.19796	0.0279518	0.365827	ENSMUSG00000085615	NA	A330035P11Rik	lncRNA	14	122337385	122344395	14.586	20.7572	52.795	18.354	44.1044	49.708	52.8349	65.5128
1379	ENSMUSG00000012296.17	281.823	0.320196	0.145662	2.19821	0.0279343	0.365827	ENSMUSG00000012296	74094	Tjap1	protein_coding	17	46568777	46593952	362.407	273.454	303.788	313.098	254.641	241.439	274.534	231.221
1380	ENSMUSG00000023150.15	3498.35	0.414959	0.188827	2.19756	0.0279808	0.36594	ENSMUSG00000023150	117198	Ivns1abp	protein_coding	1	151220228	151240173	4448.74	4037.73	4605.28	2901.01	3415.18	2383.62	3018.84	3176.41
1381	ENSMUSG00000097333.8	74.8389	-0.463283	0.210905	-2.19664	0.028046	0.366527	ENSMUSG00000097333	170763	Zfp87	protein_coding	13	67663900	67674296	62.8322	59.5642	64.0464	64.7788	69.9014	93.4984	97.3819	86.7081
1382	ENSMUSG00000075324.14	325.362	-0.686134	0.312552	-2.19526	0.0281449	0.366606	ENSMUSG00000075324	60344	Fign	protein_coding	2	63801851	63928382	262.549	241.867	283.881	209.452	500.96	302.982	586.363	214.843
1383	ENSMUSG00000058921.4	117.61	0.434201	0.197852	2.19457	0.0281942	0.366606	ENSMUSG00000058921	241877	Slc10a5	protein_coding	3	10396794	10400716	144.738	128.153	155.789	112.283	99.8591	84.0302	99.4539	116.574
1384	ENSMUSG00000054618.10	11.176	1.66511	0.758254	2.19598	0.0280932	0.366606	ENSMUSG00000054618	NA	Gm9951	lncRNA	8	34516416	34524200	29.1721	14.4398	8.65492	16.1947	9.98591	0	5.17989	5.78054
1385	ENSMUSG00000042293.9	113.156	-0.40882	0.18621	-2.19549	0.0281288	0.366606	ENSMUSG00000042293	434402	Gm5617	protein_coding	9	48406742	48407272	87.5162	105.591	88.2802	107.965	129.817	111.251	127.425	147.404
1386	ENSMUSG00000000301.17	175.941	1.54776	0.705122	2.19502	0.0281619	0.366606	ENSMUSG00000000301	18618	Pemt	protein_coding	11	59861440	59937315	500.413	74.9065	67.5084	405.947	61.5798	95.8655	178.188	23.1221
1387	ENSMUSG00000020691.14	135.856	0.363035	0.165413	2.19472	0.0281839	0.366606	ENSMUSG00000020691	52686	Mettl2	protein_coding	11	105017251	105031220	149.226	162.448	168.771	130.637	120.663	111.251	125.353	118.501
1388	ENSMUSG00000021263.12	1232.08	-0.54419	0.247844	-2.1957	0.0281135	0.366606	ENSMUSG00000021263	70059	Degs2	protein_coding	12	108644970	108668570	880.772	1238.21	945.983	944.691	1254.9	916.048	1865.8	1810.27
1389	ENSMUSG00000031365.14	286.356	-0.3332	0.151881	-2.19383	0.0282476	0.367036	ENSMUSG00000031365	27081	Zfp275	protein_coding	X	72386227	72402686	259.183	235.549	245.8	273.151	280.438	346.773	283.858	366.101
1390	ENSMUSG00000029059.10	108.416	-0.503723	0.229727	-2.1927	0.0283287	0.367825	ENSMUSG00000029059	66469	Prxl2b	protein_coding	4	154979961	154983592	81.9062	81.2239	115.976	78.8143	134.81	146.757	130.533	97.3057
1391	ENSMUSG00000030528.13	56.0899	1.21761	0.555415	2.19226	0.0283609	0.367979	ENSMUSG00000030528	12144	Blm	protein_coding	7	80104481	80184867	78.5402	35.197	32.8887	167.345	39.9436	40.2398	36.2592	18.305
1392	ENSMUSG00000026657.18	185.488	0.556408	0.254024	2.19037	0.0284971	0.368787	ENSMUSG00000026657	209630	Frmd4a	protein_coding	2	4022528	4618854	164.934	211.182	229.355	277.469	172.257	195.282	113.958	119.464
1393	ENSMUSG00000033938.6	470.031	-0.35542	0.162243	-2.19066	0.0284763	0.368787	ENSMUSG00000033938	66916	Ndufb7	protein_coding	8	84293300	84298255	454.411	445.829	412.84	335.77	471.834	547.972	619.515	472.077
1394	ENSMUSG00000050994.21	7.64878	1.7463	0.797111	2.19079	0.0284668	0.368787	ENSMUSG00000050994	215772	Adgb	protein_coding	10	10211447	10348070	13.464	17.1473	6.05845	10.7965	8.32159	2.36705	2.07196	0.963423
1395	ENSMUSG00000021520.5	435.797	-0.415667	0.189804	-2.18998	0.0285254	0.368787	ENSMUSG00000021520	67530	Uqcrb	protein_coding	13	67048681	67053442	405.043	385.362	355.717	346.567	402.765	667.508	487.945	435.467
1396	ENSMUSG00000118086.2	55.3316	1.42557	0.65088	2.19021	0.0285087	0.368787	ENSMUSG00000118086	NA	Gm52981	lncRNA	19	21098516	21225815	175.032	45.1244	69.2394	33.4691	31.622	7.10115	56.9788	24.0856
1397	ENSMUSG00000097637.2	16.0628	1.10904	0.506767	2.18846	0.0286362	0.369689	ENSMUSG00000097637	71186	4933417D19Rik	lncRNA	8	123961830	123969098	14.586	14.4398	27.6958	31.3098	12.4824	8.28467	6.21587	13.4879
1398	ENSMUSG00000051748.3	37.3919	2.12454	0.970719	2.18862	0.0286244	0.369689	ENSMUSG00000051748	66107	Wfdc21	protein_coding	11	83637766	83643468	118.932	6.31741	11.2514	106.885	14.9789	11.8352	27.9714	0.963423
1399	ENSMUSG00000035329.8	196.556	-0.424312	0.19393	-2.18797	0.028672	0.369888	ENSMUSG00000035329	70611	Fbxo33	protein_coding	12	59247441	59266511	155.958	192.23	183.484	138.195	186.404	274.578	211.339	230.258
1400	ENSMUSG00000080374.3	1189.78	-0.290823	0.132972	-2.1871	0.0287355	0.370177	ENSMUSG00000080374	NA	Gm22953	miRNA	2	121281151	121281251	1264.5	1062.23	958.965	995.435	1188.32	1424.96	1367.49	1256.3
1401	ENSMUSG00000085207.3	27.8976	0.779992	0.356611	2.18723	0.0287255	0.370177	ENSMUSG00000085207	102640451	Gm11767	lncRNA	11	119822920	119833544	46.0021	38.807	28.5612	28.0708	24.9648	16.5693	23.8275	16.3782
1402	ENSMUSG00000020593.17	511.234	1.91555	0.87598	2.18675	0.0287606	0.370236	ENSMUSG00000020593	14245	Lpin1	protein_coding	12	16585670	16696967	1138.83	246.379	204.256	1643.22	124.824	441.455	233.095	57.8054
1403	ENSMUSG00000052139.19	289.329	-0.335316	0.153507	-2.18437	0.0289348	0.370366	ENSMUSG00000052139	107976	Babam2	protein_coding	5	31855028	32242306	213.181	244.574	289.074	275.31	291.256	340.855	350.16	310.222
1404	ENSMUSG00000047710.9	282.666	-0.360634	0.165045	-2.18506	0.0288842	0.370366	ENSMUSG00000047710	101994	Champ1	protein_coding	8	13919641	13931639	213.181	278.869	265.706	231.045	314.556	363.342	264.174	330.454
1405	ENSMUSG00000112860.2	19.2115	-1.03262	0.472698	-2.18452	0.0289242	0.370366	ENSMUSG00000112860	NA	Gm47439	lncRNA	12	98225319	98226566	11.22	7.2199	19.0408	12.9558	29.9577	26.0375	14.5037	32.7564
1406	ENSMUSG00000056458.17	23.0976	1.1224	0.513655	2.18512	0.0288802	0.370366	ENSMUSG00000056458	26448	Mok	protein_coding	12	110774232	110807373	29.1721	29.7821	53.6605	14.0354	14.1467	8.28467	14.5037	21.1953
1407	ENSMUSG00000092074.3	48.5671	0.691107	0.316319	2.18484	0.0289007	0.370366	ENSMUSG00000092074	100310872	Dynlt1a	protein_coding	17	6356615	6367775	75.1742	43.3194	57.988	63.6992	34.1185	40.2398	24.8635	49.1346
1408	ENSMUSG00000077450.14	867.778	-0.294446	0.134761	-2.18495	0.0288923	0.370366	ENSMUSG00000077450	19326	Rab11b	protein_coding	17	33961458	33979504	640.664	878.12	763.364	835.647	972.794	872.257	997.646	981.728
1409	ENSMUSG00000034774.7	5.70306	2.75689	1.26171	2.18505	0.0288855	0.370366	ENSMUSG00000034774	211924	Dsg1c	protein_coding	18	20380397	20418088	12.342	0.902488	6.05845	20.5133	1.66432	0	4.14391	0
1410	ENSMUSG00000117604.2	129.184	0.971713	0.44481	2.18456	0.0289211	0.370366	ENSMUSG00000117604	NA	Gm33228	lncRNA	18	26140614	26348706	130.152	227.427	159.251	167.345	68.237	118.352	25.8994	136.806
1411	ENSMUSG00000055866.10	638.381	0.546988	0.25047	2.18385	0.0289735	0.370545	ENSMUSG00000055866	18627	Per2	protein_coding	1	91343704	91387046	791.012	820.361	757.306	663.983	515.107	295.881	555.284	708.116
1412	ENSMUSG00000055044.13	492.964	0.496085	0.227184	2.18362	0.0289899	0.370545	ENSMUSG00000055044	54132	Pdlim1	protein_coding	19	40209617	40260286	626.078	584.812	397.261	700.691	419.408	304.166	411.283	500.016
1413	ENSMUSG00000027893.15	1722.64	-0.233245	0.106843	-2.18306	0.0290314	0.370813	ENSMUSG00000027893	229709	Ahcyl1	protein_coding	3	107570434	107603876	1591	1682.24	1581.25	1480.2	1765.84	1675.87	1977.68	2027.04
1414	ENSMUSG00000037095.9	207.278	1.10761	0.507462	2.18265	0.0290614	0.370934	ENSMUSG00000037095	76905	Lrg1	protein_coding	17	56426678	56429001	384.847	111.006	162.713	473.965	86.5446	155.042	218.591	65.5128
1415	ENSMUSG00000087352.3	1151.11	-0.339529	0.155595	-2.18214	0.0290995	0.371157	ENSMUSG00000087352	NA	Gm12999	lncRNA	4	132259968	132261144	1045.71	1161.5	1009.16	847.523	1111.76	1313.71	1523.92	1195.61
1416	ENSMUSG00000085208.5	725.243	-0.233083	0.106839	-2.18162	0.0291373	0.371377	ENSMUSG00000085208	74038	Brip1os	lncRNA	11	86092137	86195269	693.398	634.449	715.762	622.957	810.523	839.119	744.868	740.872
1417	ENSMUSG00000033544.7	10.079	1.5276	0.700629	2.18032	0.0292335	0.371815	ENSMUSG00000033544	72713	Angptl1	protein_coding	1	156666132	156688648	11.22	14.4398	14.7134	19.4337	8.32159	9.46819	2.07196	0.963423
1418	ENSMUSG00000048938.13	7.32335	2.20628	1.01184	2.18046	0.0292232	0.371815	ENSMUSG00000048938	381463	Nr1h5	protein_coding	3	102846974	102871449	4.48801	4.51244	11.2514	28.0708	5.82511	2.36705	2.07196	0
1419	ENSMUSG00000021913.9	33.5236	0.833607	0.382308	2.18046	0.0292235	0.371815	ENSMUSG00000021913	239017	Ogdhl	protein_coding	14	32043976	32070108	35.9041	35.197	63.1809	37.7877	28.2934	15.3858	19.6836	32.7564
1420	ENSMUSG00000115186.2	77.5104	0.653748	0.300087	2.17853	0.0293669	0.37325	ENSMUSG00000115186	NA	Gm49417	lncRNA	14	70442773	70492736	122.298	106.494	60.5845	89.6107	44.1044	69.8279	54.9068	72.2567
1421	ENSMUSG00000097819.2	5.5901	-1.99697	0.918036	-2.17527	0.0296102	0.375053	ENSMUSG00000097819	NA	Gm26813	lncRNA	1	59527639	59531764	4.48801	1.80498	1.73098	1.07965	6.65727	2.36705	8.28782	18.305
1422	ENSMUSG00000042988.11	50.6766	1.01781	0.467819	2.17565	0.0295811	0.375053	ENSMUSG00000042988	77583	Notum	protein_coding	11	120544614	120552001	104.346	44.2219	29.4267	93.9293	30.7899	21.3034	34.1873	47.2077
1423	ENSMUSG00000114019.2	21.9484	0.873427	0.401533	2.17523	0.0296127	0.375053	ENSMUSG00000114019	NA	Gm47155	TEC	13	93547291	93549465	35.9041	35.197	24.2338	18.354	14.1467	11.8352	17.6116	18.305
1424	ENSMUSG00000021273.12	527.706	-0.633183	0.291014	-2.17578	0.0295714	0.375053	ENSMUSG00000021273	14137	Fdft1	protein_coding	14	63382599	63417027	537.439	345.653	338.407	434.018	551.722	455.657	1030.8	527.956
1425	ENSMUSG00000062619.7	152.747	-0.387739	0.178215	-2.17569	0.0295786	0.375053	ENSMUSG00000062619	67101	2310039H08Rik	protein_coding	17	47083561	47084322	130.152	137.178	147.999	113.363	152.285	156.225	197.872	186.904
1426	ENSMUSG00000029512.12	801.127	0.29473	0.135517	2.17486	0.0296407	0.375144	ENSMUSG00000029512	22241	Ulk1	protein_coding	5	110932354	110957963	839.258	770.724	876.744	1045.1	782.23	718.399	657.846	718.713
1427	ENSMUSG00000033554.18	98.072	-0.560654	0.257827	-2.17453	0.0296653	0.375155	ENSMUSG00000033554	69740	Dph5	protein_coding	3	115681486	115728010	67.3202	74.004	88.2802	87.4514	99.0269	84.0302	127.425	157.038
1428	ENSMUSG00000042808.11	397.247	0.468119	0.215297	2.17429	0.0296832	0.375155	ENSMUSG00000042808	14776	Gpx2	protein_coding	12	76839107	76842273	587.93	481.026	463.904	312.018	322.878	280.495	363.628	366.101
1429	ENSMUSG00000038524.14	241.678	0.330476	0.152151	2.17202	0.0298541	0.377052	ENSMUSG00000038524	319262	Fchsd1	protein_coding	18	38090484	38102827	313.039	244.574	285.612	234.283	228.844	209.484	212.375	205.209
1430	ENSMUSG00000055302.6	2014.2	-0.179446	0.0826406	-2.1714	0.0299011	0.377358	ENSMUSG00000055302	67568	Mrfap1	protein_coding	5	36952211	36954116	1910.77	2020.67	1880.71	1743.63	2180.26	2133.89	2115.47	2128.2
1431	ENSMUSG00000031730.19	158.498	0.454616	0.20939	2.17115	0.0299202	0.377358	ENSMUSG00000031730	56749	Dhodh	protein_coding	8	110317975	110335305	225.523	168.765	173.964	166.266	158.11	99.416	129.497	146.44
1432	ENSMUSG00000054252.19	4276.45	0.688821	0.317501	2.16951	0.0300442	0.378394	ENSMUSG00000054252	14184	Fgfr3	protein_coding	5	33879018	33894412	4670.9	5240.75	7640.57	3561.76	3935.28	1634.45	3847.62	3680.28
1433	ENSMUSG00000047731.18	1437.11	0.27505	0.126767	2.16973	0.0300271	0.378394	ENSMUSG00000047731	226178	Wbp1l	protein_coding	19	46587523	46645828	1501.24	1568.52	1354.5	1871.03	1260.72	1319.63	1331.23	1290.02
1434	ENSMUSG00000109764.2	89.56	1.75836	0.810928	2.16834	0.0301332	0.379138	ENSMUSG00000109764	16621	Klkb1	protein_coding	8	45719726	45747896	243.475	42.4169	25.0993	241.841	15.811	60.3597	79.7703	7.70738
1435	ENSMUSG00000049721.15	310.355	-0.516345	0.238147	-2.16818	0.0301453	0.379138	ENSMUSG00000049721	53897	Gal3st1	protein_coding	11	3933636	3949326	261.427	288.796	314.174	156.549	344.514	308.9	428.895	379.589
1436	ENSMUSG00000048878.7	927.787	-0.326903	0.150815	-2.16757	0.0301913	0.379452	ENSMUSG00000048878	192231	Hexim1	protein_coding	11	103007057	103010551	813.452	968.369	840.393	669.381	1000.26	955.104	1182.05	993.289
1437	ENSMUSG00000049044.17	167.729	2.08101	0.961072	2.1653	0.0303645	0.380692	ENSMUSG00000049044	56508	Rapgef4	protein_coding	2	71811584	72087818	382.603	57.7592	86.5492	558.178	34.1185	138.472	73.5544	10.5977
1438	ENSMUSG00000085178.2	86.734	0.476272	0.219949	2.16537	0.0303592	0.380692	ENSMUSG00000085178	NA	Kdm6bos	lncRNA	11	69292339	69293526	96.4923	92.0537	119.438	96.0886	78.223	54.4421	83.9142	73.2201
1439	ENSMUSG00000075463.4	67.136	-0.611391	0.282375	-2.16517	0.0303743	0.380692	ENSMUSG00000075463	105245866	4930594M22Rik	lncRNA	14	123150442	123174881	33.6601	64.9791	62.3154	50.7434	69.9014	82.8467	71.4825	101.159
1440	ENSMUSG00000090700.3	441.286	-0.768022	0.354674	-2.16543	0.0303544	0.380692	ENSMUSG00000090700	631304	Cyp4f40	protein_coding	17	32877874	32895888	417.385	406.119	353.986	128.478	531.75	383.462	712.753	596.359
1441	ENSMUSG00000039100.11	1421.84	-0.216623	0.100106	-2.16393	0.0304697	0.381623	ENSMUSG00000039100	223455	Marchf6	protein_coding	15	31456037	31531199	1205.03	1402.47	1366.61	1285.86	1493.73	1522.01	1440.01	1659.01
1442	ENSMUSG00000037994.15	14.0847	1.31882	0.609672	2.16317	0.0305284	0.382092	ENSMUSG00000037994	97086	Slc9b2	protein_coding	3	135013461	135051148	12.342	28.8796	14.7134	24.8319	14.1467	3.55057	10.3598	3.85369
1443	ENSMUSG00000107061.3	5.84172	2.08448	0.963875	2.1626	0.0305719	0.382106	ENSMUSG00000107061	NA	Gm19590	lncRNA	5	75993695	75996305	4.48801	18.9522	7.78943	6.47788	3.32864	4.7341	0	0.963423
1444	ENSMUSG00000029851.6	126.712	0.453267	0.209591	2.16262	0.0305702	0.382106	ENSMUSG00000029851	232748	Tcaf2	protein_coding	6	42599950	42622188	161.568	175.083	131.555	117.682	104.02	92.3149	127.425	104.05
1445	ENSMUSG00000037235.14	2101.5	0.27845	0.128778	2.16225	0.0305992	0.382183	ENSMUSG00000037235	17122	Mxd4	protein_coding	5	34331227	34345064	1969.12	2570.28	2509.06	2165.77	1943.09	1707.83	1921.74	2025.11
1446	ENSMUSG00000120043.1	8.82124	-1.68482	0.780064	-2.15984	0.0307847	0.382287	ENSMUSG00000120043	NA	Gm19497	lncRNA	1	133987389	133988720	0	3.60995	3.46197	9.71683	15.811	10.6517	18.6476	8.67081
1447	ENSMUSG00000037709.14	259.316	0.483429	0.223679	2.16126	0.0306754	0.382287	ENSMUSG00000037709	58909	Fam13a	protein_coding	6	58909075	59001534	261.427	332.115	393.799	221.328	228.844	214.218	245.527	177.27
1448	ENSMUSG00000060032.7	695.647	-0.488268	0.226127	-2.15926	0.0308297	0.382287	ENSMUSG00000060032	232440	H2aj	protein_coding	6	136785242	136787072	677.69	617.301	567.763	453.452	684.867	613.066	1115.75	835.288
1449	ENSMUSG00000086330.8	212.727	0.498958	0.230805	2.16182	0.0306322	0.382287	ENSMUSG00000086330	69320	1700007J10Rik	lncRNA	11	59616743	59630980	354.553	194.035	222.432	226.726	207.208	162.143	170.936	163.782
1450	ENSMUSG00000072673.3	11.1519	1.39381	0.645502	2.15926	0.0308298	0.382287	ENSMUSG00000072673	NA	Gm10392	lncRNA	11	77407486	77410024	24.6841	10.8299	7.78943	21.5929	4.99295	2.36705	8.28782	8.67081
1451	ENSMUSG00000111889.2	21.5033	-0.756876	0.35031	-2.16059	0.0307271	0.382287	ENSMUSG00000111889	NA	Gm48071	lncRNA	12	8385460	8386717	14.586	18.0498	12.9824	18.354	26.6291	28.4046	27.9714	25.049
1452	ENSMUSG00000097805.3	23.3799	0.930749	0.430816	2.16043	0.0307394	0.382287	ENSMUSG00000097805	NA	Gm17473	lncRNA	15	42539637	42568012	34.7821	27.0746	38.0817	22.6726	10.8181	14.2023	12.4317	26.9758
1453	ENSMUSG00000037343.9	312.084	0.378204	0.175165	2.15913	0.0308399	0.382287	ENSMUSG00000037343	319944	Taf2	protein_coding	15	54878527	54935548	411.775	378.142	310.712	310.938	270.452	271.027	223.771	319.856
1454	ENSMUSG00000038838.16	313.935	0.33039	0.153038	2.15887	0.0308602	0.382287	ENSMUSG00000038838	68915	Vars2	protein_coding	17	35966526	35978484	371.383	362.8	330.618	334.691	282.102	237.888	336.693	255.307
1455	ENSMUSG00000000420.16	1172.48	-0.2609	0.120719	-2.16121	0.0306788	0.382287	ENSMUSG00000000420	14423	Galnt1	protein_coding	18	24338401	24419875	1015.41	994.541	1248.04	1008.39	1385.54	1284.12	1231.78	1211.99
1456	ENSMUSG00000053846.6	14.1024	1.72584	0.799162	2.15956	0.030807	0.382287	ENSMUSG00000053846	16891	Lipg	protein_coding	18	75072393	75094334	26.9281	8.12239	5.19295	46.4248	4.1608	8.28467	3.10793	10.5977
1457	ENSMUSG00000044150.13	78.0181	0.443229	0.205308	2.15885	0.0308617	0.382287	ENSMUSG00000044150	382252	Bclaf3	protein_coding	X	158309684	158376077	89.7602	74.004	92.6077	103.646	69.0692	66.2774	64.2306	64.5493
1458	ENSMUSG00000022420.17	277.779	0.304386	0.141061	2.15783	0.0309413	0.38301	ENSMUSG00000022420	54152	Dnal4	protein_coding	15	79645654	79662050	310.795	346.555	296.864	274.23	262.962	222.503	242.419	265.905
1459	ENSMUSG00000015804.15	376.66	-0.359313	0.166548	-2.15742	0.0309731	0.383141	ENSMUSG00000015804	66999	Med28	protein_coding	5	45677571	45686618	302.941	351.068	339.273	324.974	356.996	530.219	433.039	374.772
1460	ENSMUSG00000036687.14	1181.61	-0.509826	0.23647	-2.15599	0.0310844	0.384255	ENSMUSG00000036687	231832	Tmem184a	protein_coding	5	139788240	139805672	789.89	1073.96	1295.64	739.558	1236.59	1052.15	1637.88	1627.22
1461	ENSMUSG00000032246.15	264.302	0.481704	0.223474	2.15553	0.0311205	0.384437	ENSMUSG00000032246	75600	Calml4	protein_coding	9	62765362	62783203	383.725	349.263	257.917	240.761	188.9	235.521	271.426	186.904
1462	ENSMUSG00000030287.16	496.82	0.359536	0.166859	2.15473	0.031183	0.384945	ENSMUSG00000030287	16439	Itpr2	protein_coding	6	146009797	146403721	498.169	647.986	501.12	587.328	485.149	343.222	470.334	441.248
1463	ENSMUSG00000084910.3	43.3645	-0.72106	0.334971	-2.1526	0.0313498	0.386573	ENSMUSG00000084910	68285	C630043F03Rik	lncRNA	4	72119481	72133589	24.6841	43.3194	25.0993	37.7877	64.0763	60.3597	55.9428	35.6466
1464	ENSMUSG00000020388.13	369.333	0.486164	0.225861	2.15249	0.0313585	0.386573	ENSMUSG00000020388	30794	Pdlim4	protein_coding	11	53945754	53959840	571.1	450.341	289.074	413.505	284.598	357.424	315.973	272.649
1465	ENSMUSG00000024055.16	770.589	0.401978	0.186773	2.15223	0.0313791	0.386573	ENSMUSG00000024055	170716	Cyp4f13	protein_coding	17	33143662	33166376	862.82	810.434	984.065	851.842	570.861	502.998	808.063	773.629
1466	ENSMUSG00000042523.13	164.563	0.36295	0.168671	2.15183	0.0314111	0.386704	ENSMUSG00000042523	105000	Dnal1	protein_coding	12	84161140	84194272	157.08	194.035	187.812	201.894	164.768	146.757	126.389	137.769
1467	ENSMUSG00000028378.7	1152.04	-0.313711	0.145828	-2.15123	0.0314581	0.386729	ENSMUSG00000028378	67103	Ptgr1	protein_coding	4	58965439	58987119	1153.42	1034.25	993.585	928.497	1165.85	1124.35	1270.11	1546.29
1468	ENSMUSG00000014786.9	68.5866	0.597767	0.277904	2.15098	0.0314774	0.386729	ENSMUSG00000014786	277973	Slc9a5	protein_coding	8	106075475	106096513	88.6382	64.9791	97.8006	78.8143	53.2582	52.0751	74.5904	38.5369
1469	ENSMUSG00000047821.17	170.167	0.604168	0.280829	2.15137	0.031447	0.386729	ENSMUSG00000047821	94092	Trim16	protein_coding	11	62711057	62741634	277.135	235.549	136.748	172.744	160.607	98.2325	123.281	157.038
1470	ENSMUSG00000043241.15	366.355	-0.251719	0.117054	-2.15045	0.0315196	0.386983	ENSMUSG00000043241	326622	Upf2	protein_coding	2	5956280	6061514	342.211	316.773	363.507	315.257	396.94	395.297	375.024	425.833
1471	ENSMUSG00000028672.14	426.484	0.485029	0.225647	2.14951	0.0315944	0.387374	ENSMUSG00000028672	15356	Hmgcl	protein_coding	4	135673759	135689928	677.69	392.582	419.764	499.877	279.605	413.05	398.851	330.454
1472	ENSMUSG00000034574.11	392.987	0.401169	0.186617	2.14969	0.0315794	0.387374	ENSMUSG00000034574	208846	Daam1	protein_coding	12	71877852	72039107	403.921	471.098	345.331	568.974	310.395	349.14	322.189	372.845
1473	ENSMUSG00000060862.11	224.836	0.379866	0.176794	2.14864	0.0316633	0.387956	ENSMUSG00000060862	230848	Zbtb40	protein_coding	4	136707043	136776112	283.867	245.477	257.051	232.124	233.837	151.491	204.088	190.758
1474	ENSMUSG00000022858.17	753.516	-0.260095	0.121077	-2.14819	0.031699	0.38813	ENSMUSG00000022858	20462	Tra2b	protein_coding	16	22063299	22084755	666.47	666.036	733.937	674.78	763.09	956.288	812.206	755.324
1475	ENSMUSG00000098747.9	7.0867	1.94279	0.904666	2.14752	0.0317521	0.388516	ENSMUSG00000098747	NA	Gm27216	lncRNA	9	83122525	83136631	13.464	8.12239	5.19295	18.354	4.1608	1.18352	6.21587	0
1476	ENSMUSG00000091768.2	23.8588	0.941559	0.438614	2.14667	0.0318196	0.389079	ENSMUSG00000091768	NA	NA	NA	NA	NA	NA	34.7821	35.197	26.8303	29.1505	27.4613	14.2023	15.5397	7.70738
1477	ENSMUSG00000027424.12	164.13	-0.442655	0.206262	-2.14608	0.0318665	0.389389	ENSMUSG00000027424	74528	Mgme1	protein_coding	2	144112583	144123147	109.956	135.373	165.309	144.673	153.949	210.667	220.663	172.453
1478	ENSMUSG00000026393.11	768.242	-0.258504	0.120632	-2.14292	0.0321198	0.391087	ENSMUSG00000026393	59125	Nek7	protein_coding	1	138410613	138547879	737.156	697.623	662.102	700.691	736.461	950.37	792.523	869.007
1479	ENSMUSG00000010362.10	170.622	-0.454169	0.211959	-2.14272	0.0321355	0.391087	ENSMUSG00000010362	66599	Rdm1	protein_coding	11	101518021	101526926	163.812	107.396	152.327	152.23	173.089	239.072	211.339	165.709
1480	ENSMUSG00000061111.9	427.529	-0.284603	0.132751	-2.14388	0.0320421	0.391087	ENSMUSG00000061111	192173	Mcrip1	protein_coding	11	120433714	120440553	388.213	423.267	340.138	389.753	447.702	536.137	440.291	454.736
1481	ENSMUSG00000022227.6	15.5783	-1.58139	0.737759	-2.14351	0.0320722	0.391087	ENSMUSG00000022227	17224	Mcpt1	protein_coding	14	56255428	56257841	4.48801	7.2199	8.65492	10.7965	4.1608	13.0188	30.0434	46.2443
1482	ENSMUSG00000120015.1	27.3587	1.34325	0.626742	2.14323	0.0320947	0.391087	ENSMUSG00000120015	NA	Gm41452	lncRNA	16	37663062	37663938	30.2941	46.0269	70.9704	9.71683	15.811	5.91762	22.7915	17.3416
1483	ENSMUSG00000024588.11	691.718	0.207366	0.0967363	2.14362	0.0320635	0.391087	ENSMUSG00000024588	14151	Fech	protein_coding	18	64585985	64623322	727.058	726.502	741.727	770.868	627.448	591.762	668.206	680.177
1484	ENSMUSG00000047473.15	45.9167	0.628523	0.293396	2.14223	0.0321747	0.391299	ENSMUSG00000047473	22693	Zfp30	protein_coding	7	29483423	29494127	48.2461	71.2965	39.8126	63.6992	38.2793	39.0563	34.1873	32.7564
1485	ENSMUSG00000051246.4	18.2473	0.915244	0.427558	2.14063	0.032304	0.392343	ENSMUSG00000051246	403174	Msantd1	protein_coding	5	35065356	35081183	28.0501	18.9522	19.0408	29.1505	10.8181	18.9364	11.3958	9.63423
1486	ENSMUSG00000097789.3	24.8675	0.887149	0.414412	2.14074	0.0322947	0.392343	ENSMUSG00000097789	100039239	Ctxnd1	protein_coding	7	84178162	84232739	31.4161	42.4169	19.0408	36.708	19.9718	10.6517	16.5756	22.1587
1487	ENSMUSG00000107429.3	22.9038	-0.899624	0.420341	-2.14022	0.0323367	0.392477	ENSMUSG00000107429	NA	Gm44206	lncRNA	6	115801460	115819486	14.586	10.8299	12.9824	25.9115	36.615	33.1387	27.9714	21.1953
1488	ENSMUSG00000042359.19	155.105	-0.660918	0.309075	-2.13838	0.0324863	0.392953	ENSMUSG00000042359	99031	Osbpl6	protein_coding	2	76236852	76430991	154.836	95.6637	116.841	114.443	267.123	104.15	171.972	215.807
1489	ENSMUSG00000027706.9	1243.23	-0.205086	0.0958915	-2.13873	0.0324572	0.392953	ENSMUSG00000027706	69276	Sec62	protein_coding	3	30847024	30875412	1092.83	1249.95	1113.89	1161.7	1235.76	1404.84	1333.3	1353.61
1490	ENSMUSG00000104814.2	44.78	-0.580559	0.271471	-2.13857	0.0324708	0.392953	ENSMUSG00000104814	NA	Gm42979	TEC	5	129633211	129635438	33.6601	28.8796	33.7542	47.5045	51.5939	55.6256	59.0507	48.1711
1491	ENSMUSG00000020080.9	899.122	-0.745074	0.348282	-2.13929	0.0324125	0.392953	ENSMUSG00000020080	216019	Hkdc1	protein_coding	10	62218916	62258270	599.15	596.544	915.691	576.532	1134.23	447.372	1491.81	1431.65
1492	ENSMUSG00000040828.11	46.6169	0.969528	0.453448	2.13813	0.0325066	0.392953	ENSMUSG00000040828	106757	Catsperd	protein_coding	17	56935143	56971456	103.224	38.807	61.45	43.1859	15.811	40.2398	25.8994	44.3175
1493	ENSMUSG00000057858.9	137.434	-0.506838	0.23695	-2.13901	0.0324347	0.392953	ENSMUSG00000057858	76539	Fam204a	protein_coding	19	60187018	60215133	125.664	85.7363	130.689	112.283	165.6	142.023	210.303	127.172
1494	ENSMUSG00000061535.12	16.5361	-1.62987	0.762561	-2.13736	0.0325684	0.393003	ENSMUSG00000061535	109323	C1qtnf7	protein_coding	5	43672881	43776145	6.73202	6.31741	10.3859	8.63718	11.6502	68.6444	9.3238	10.5977
1495	ENSMUSG00000038388.15	199.465	-0.322489	0.150871	-2.1375	0.0325569	0.393003	ENSMUSG00000038388	56524	Pals2	protein_coding	6	50087221	50175919	172.788	184.107	185.215	166.266	199.718	207.117	257.958	222.551
1496	ENSMUSG00000032735.16	65.9808	1.26643	0.592548	2.13727	0.0325761	0.393003	ENSMUSG00000032735	319713	Ablim3	protein_coding	18	61932463	62044895	85.2722	51.4418	55.3915	180.301	25.7969	88.7643	19.6836	21.1953
1497	ENSMUSG00000022701.19	138.027	0.369914	0.173249	2.13516	0.0327482	0.394816	ENSMUSG00000022701	212153	Ccdc191	protein_coding	16	43710163	43784677	160.446	149.813	173.098	138.195	104.852	125.454	136.749	115.611
1498	ENSMUSG00000042660.9	162.398	-0.375767	0.17607	-2.13419	0.0328273	0.395506	ENSMUSG00000042660	67936	Wdr55	protein_coding	18	36893273	36896863	138.006	157.033	155.789	113.363	161.439	197.649	181.296	194.611
1499	ENSMUSG00000001039.13	81.3723	0.621377	0.291202	2.13383	0.0328567	0.395596	ENSMUSG00000001039	27078	B9d1	protein_coding	11	61395970	61403757	85.2722	124.543	80.4908	104.726	91.5375	63.9103	45.583	54.9151
1500	ENSMUSG00000028088.15	359.917	2.04675	0.959702	2.13269	0.0329504	0.396459	ENSMUSG00000028088	14263	Fmo5	protein_coding	3	97536120	97562598	819.062	155.228	102.128	1241.59	69.0692	316.001	136.749	39.5003
1501	ENSMUSG00000025650.14	213.867	1.32867	0.623113	2.13231	0.0329811	0.396564	ENSMUSG00000025650	12836	Col7a1	protein_coding	9	108782654	108813943	67.3202	332.115	197.332	627.275	122.327	55.6256	64.2306	244.709
1502	ENSMUSG00000027329.10	180.479	0.471924	0.221381	2.13172	0.0330295	0.396882	ENSMUSG00000027329	70997	Spef1	protein_coding	2	131012181	131029202	158.202	210.28	209.449	260.195	144.796	195.282	133.641	131.989
1503	ENSMUSG00000028629.10	90.638	0.567578	0.266436	2.13025	0.0331506	0.398072	ENSMUSG00000028629	73172	Exo5	protein_coding	4	120778393	120782214	152.592	113.713	87.4147	79.8939	77.3908	61.5433	73.5544	79.0007
1504	ENSMUSG00000024190.8	430.18	0.850542	0.399399	2.12955	0.0332087	0.398504	ENSMUSG00000024190	19252	Dusp1	protein_coding	17	26724564	26781102	388.213	407.924	356.583	1061.29	319.549	358.608	166.792	382.479
1505	ENSMUSG00000028013.17	361.582	-0.328644	0.154524	-2.12681	0.0334359	0.400698	ENSMUSG00000028013	74776	Ppa2	protein_coding	3	133015871	133083996	361.285	331.213	312.443	276.39	344.514	466.309	411.283	389.223
1506	ENSMUSG00000022523.11	160.026	0.705599	0.331749	2.1269	0.033428	0.400698	ENSMUSG00000022523	14167	Fgf12	protein_coding	16	27978850	28571820	221.035	241.867	175.695	155.469	109.845	57.9927	142.965	175.343
1507	ENSMUSG00000053253.17	895.861	-0.33781	0.158858	-2.12648	0.0334631	0.400758	ENSMUSG00000053253	76273	Ndfip2	protein_coding	14	105496008	105546732	934.629	806.824	798.849	626.196	1032.71	854.505	1023.55	1089.63
1508	ENSMUSG00000023992.15	7.83186	-1.47799	0.695258	-2.12582	0.033518	0.401149	ENSMUSG00000023992	83433	Trem2	protein_coding	17	48653429	48661175	2.24401	2.70746	6.05845	5.39824	13.3145	18.9364	7.25184	6.74396
1509	ENSMUSG00000014542.4	125.027	1.5629	0.735553	2.1248	0.0336035	0.401906	ENSMUSG00000014542	51811	Clec4f	protein_coding	6	83621524	83633169	262.549	64.0766	77.0288	343.328	32.4542	121.903	91.166	7.70738
1510	ENSMUSG00000021774.14	283.307	-0.343349	0.161748	-2.12274	0.0337758	0.403699	ENSMUSG00000021774	22194	Ube2e1	protein_coding	14	4137837	4186974	252.451	279.771	219.835	246.16	298.745	378.728	319.081	271.685
1511	ENSMUSG00000042476.13	145.737	2.13275	1.0055	2.12109	0.0339141	0.405084	ENSMUSG00000042476	18670	Abcb4	protein_coding	5	8943717	9009231	350.065	42.4169	49.3331	507.434	30.7899	100.6	75.6264	9.63423
1512	ENSMUSG00000053799.9	309.223	-0.44691	0.210794	-2.12012	0.0339955	0.405697	ENSMUSG00000053799	107371	Exoc6	protein_coding	19	37509327	37672507	259.183	317.676	243.203	226.726	327.871	263.926	452.722	382.479
1513	ENSMUSG00000064352.1	20.8391	1.10153	0.519602	2.11995	0.0340104	0.405697	ENSMUSG00000064352	NA	mt-Ts1	Mt_tRNA	MT	6870	6938	35.9041	27.0746	32.8887	18.354	20.804	3.55057	16.5756	11.5611
1514	ENSMUSG00000079465.9	246.333	0.37802	0.178405	2.11888	0.0341003	0.405978	ENSMUSG00000079465	12828	Col4a3	protein_coding	1	82564642	82699780	230.011	276.161	305.519	301.222	222.186	254.458	173.008	208.099
1515	ENSMUSG00000028262.14	10.9371	1.37817	0.650557	2.11845	0.0341369	0.405978	ENSMUSG00000028262	80797	Clca3a2	protein_coding	3	144502320	144525255	7.85402	20.7572	9.52042	24.8319	4.99295	10.6517	3.10793	5.78054
1516	ENSMUSG00000101823.2	14.9698	-1.10206	0.520237	-2.11838	0.0341428	0.405978	ENSMUSG00000101823	NA	Gm29438	TEC	6	72081185	72083797	6.73202	7.2199	12.9824	10.7965	14.9789	29.5881	25.8994	11.5611
1517	ENSMUSG00000036442.9	297.247	-0.274101	0.129346	-2.11913	0.0340797	0.405978	ENSMUSG00000036442	59016	Thap11	protein_coding	8	106581764	106583582	268.159	271.649	284.747	251.558	334.528	333.754	283.858	349.723
1518	ENSMUSG00000033715.16	1123.36	-0.50872	0.24015	-2.11834	0.0341464	0.405978	ENSMUSG00000033715	105387	Akr1c14	protein_coding	13	4099011	4140688	1206.15	811.336	1016.09	675.859	1092.62	1063.99	1765.31	1355.54
1519	ENSMUSG00000043909.17	919.049	0.260727	0.123114	2.11777	0.0341949	0.406196	ENSMUSG00000043909	27223	Trp53bp1	protein_coding	2	121023762	121101888	1014.29	1008.08	1065.42	919.86	842.145	733.785	962.423	806.385
1520	ENSMUSG00000034610.15	413.023	0.333809	0.157636	2.11759	0.0342097	0.406196	ENSMUSG00000034610	230594	Tut4	protein_coding	4	108316623	108416618	537.439	499.076	403.319	403.788	397.772	327.836	341.873	393.077
1521	ENSMUSG00000020843.16	176.889	-0.423609	0.200152	-2.11643	0.0343082	0.407097	ENSMUSG00000020843	56322	Timm22	protein_coding	11	76297778	76307118	121.176	155.228	194.736	131.717	178.914	222.503	212.375	198.465
1522	ENSMUSG00000108402.2	341.27	0.673785	0.318411	2.11609	0.0343376	0.407178	ENSMUSG00000108402	NA	9430064I24Rik	TEC	7	127399266	127401934	540.805	299.626	265.706	572.213	243.823	302.982	332.549	172.453
1523	ENSMUSG00000042246.6	110.188	0.975257	0.461191	2.11465	0.0344598	0.408091	ENSMUSG00000042246	209760	Tmc7	protein_coding	7	118135064	118183959	140.25	175.985	136.748	131.717	61.5798	21.3034	69.4105	144.513
1524	ENSMUSG00000078452.11	15.1745	-2.37978	1.12525	-2.11489	0.0344394	0.408091	ENSMUSG00000078452	19368	Raet1d	protein_coding	10	22236451	22250038	0	0.902488	2.59648	16.1947	42.4401	46.1574	8.28782	4.81711
1525	ENSMUSG00000021754.18	936.978	0.373646	0.17674	2.1141	0.0345065	0.408376	ENSMUSG00000021754	26401	Map3k1	protein_coding	13	111882962	111945527	1138.83	1197.6	874.147	1021.35	906.221	686.444	697.213	974.021
1526	ENSMUSG00000026360.10	504.302	0.644929	0.305221	2.11299	0.0346013	0.409215	ENSMUSG00000026360	19735	Rgs2	protein_coding	1	143875076	143879899	403.921	640.766	656.043	758.992	339.521	628.451	257.958	348.759
1527	ENSMUSG00000006095.13	246.526	-0.343007	0.162433	-2.11169	0.0347134	0.409215	ENSMUSG00000006095	66411	Tbcb	protein_coding	7	29923556	29931697	176.154	262.624	208.584	221.328	280.438	269.844	292.146	261.088
1528	ENSMUSG00000108871.2	21.3897	-1.32866	0.628974	-2.11242	0.0346504	0.409215	ENSMUSG00000108871	NA	Gm45102	TEC	7	67409065	67409921	8.97602	7.2199	6.92394	25.9115	38.2793	37.8728	9.3238	36.6101
1529	ENSMUSG00000097421.3	7.16623	2.08206	0.985659	2.11236	0.0346559	0.409215	ENSMUSG00000097421	NA	D630011A20Rik	lncRNA	8	12604272	12623320	11.22	23.4647	5.19295	6.47788	0.832159	0	7.25184	2.89027
1530	ENSMUSG00000032238.18	334.868	0.404633	0.191589	2.11198	0.0346878	0.409215	ENSMUSG00000032238	19883	Rora	protein_coding	9	68561068	69295528	335.479	369.117	397.261	425.381	342.85	236.705	232.059	340.088
1531	ENSMUSG00000041650.16	292.98	-0.390299	0.184812	-2.11187	0.0346974	0.409215	ENSMUSG00000041650	110821	Pcca	protein_coding	14	122771736	123128512	240.109	264.429	271.765	236.443	254.641	408.316	364.664	303.478
1532	ENSMUSG00000086717.2	42.8975	1.0232	0.484679	2.11109	0.0347643	0.40928	ENSMUSG00000086717	NA	Gm15655	lncRNA	8	116431817	116433972	49.3681	27.0746	54.526	99.3276	37.4472	33.1387	12.4317	29.8661
1533	ENSMUSG00000031209.15	83.5532	0.930593	0.440799	2.11115	0.0347593	0.40928	ENSMUSG00000031209	15203	Heph	protein_coding	X	95498965	95618091	139.128	74.004	113.379	111.204	43.2723	117.169	40.4031	29.8661
1534	ENSMUSG00000106069.3	10.7302	1.39905	0.662855	2.11065	0.0348023	0.40946	ENSMUSG00000106069	620205	Gm6135	lncRNA	3	133494950	133497318	14.586	11.7323	19.0408	17.2744	8.32159	0	6.21587	8.67081
1535	ENSMUSG00000031818.13	3421.37	-0.259531	0.123069	-2.10883	0.0349589	0.411035	ENSMUSG00000031818	12857	Cox4i1	protein_coding	8	121394961	121400946	3514.11	3224.59	2938.35	2780.09	3343.62	4007.41	4001.98	3560.81
1536	ENSMUSG00000026604.18	535.945	0.355326	0.168579	2.10777	0.0350511	0.411116	ENSMUSG00000026604	19250	Ptpn14	protein_coding	1	189460465	189608892	553.148	566.762	554.781	732.001	513.442	539.687	387.456	440.284
1537	ENSMUSG00000025103.9	1025.68	-0.280092	0.132871	-2.108	0.0350306	0.411116	ENSMUSG00000025103	83962	Btbd1	protein_coding	7	81441822	81479179	952.581	1050.5	907.901	794.621	1111.76	1039.13	1074.31	1274.61
1538	ENSMUSG00000025232.9	898.456	-0.228696	0.108502	-2.10776	0.0350521	0.411116	ENSMUSG00000025232	15211	Hexa	protein_coding	9	59446823	59472392	849.356	810.434	882.802	766.55	962.808	995.344	870.221	1050.13
1539	ENSMUSG00000097874.5	8.63793	1.42997	0.678451	2.1077	0.0350569	0.411116	ENSMUSG00000097874	NA	C030010L15Rik	lncRNA	16	97795792	97798619	23.5621	9.02488	10.3859	7.55753	6.65727	5.91762	3.10793	2.89027
1540	ENSMUSG00000001134.10	68.0728	-0.514711	0.244323	-2.10668	0.0351455	0.411886	ENSMUSG00000001134	22294	Uxt	protein_coding	X	20807961	20828256	48.2461	51.4418	49.3331	75.5753	78.223	73.3785	93.238	75.147
1541	ENSMUSG00000110750.2	186.614	1.06725	0.50698	2.1051	0.0352822	0.413221	ENSMUSG00000110750	NA	Gm48702	lncRNA	9	44710555	44714135	501.535	116.421	122.034	270.992	105.684	73.3785	211.339	91.5252
1542	ENSMUSG00000021281.16	67.1239	1.0782	0.512288	2.10467	0.0353199	0.413394	ENSMUSG00000021281	21928	Tnfaip2	protein_coding	12	111408903	111421452	97.6143	41.5144	57.988	167.345	23.3005	33.1387	75.6264	40.4638
1543	ENSMUSG00000037470.15	974.931	0.215641	0.102538	2.10304	0.0354621	0.414521	ENSMUSG00000037470	320011	Uggt1	protein_coding	1	36179108	36283801	1147.81	1023.42	955.503	1064.53	898.732	961.022	864.005	884.422
1544	ENSMUSG00000029505.18	956.413	0.262755	0.124928	2.10325	0.0354437	0.414521	ENSMUSG00000029505	75560	Ep400	protein_coding	5	110812239	110918583	1018.78	1168.72	910.498	1076.41	951.158	785.86	879.545	860.337
1545	ENSMUSG00000034780.7	46.5711	1.37655	0.655451	2.10016	0.0357151	0.415276	ENSMUSG00000034780	26877	B3galt1	protein_coding	2	67396215	67953033	86.3942	15.3423	43.2746	124.159	41.608	36.6893	14.5037	10.5977
1546	ENSMUSG00000027938.12	67.3632	1.03697	0.493401	2.10167	0.0355824	0.415276	ENSMUSG00000027938	78284	Creb3l4	protein_coding	3	90144807	90150819	105.468	104.689	22.5028	129.558	30.7899	60.3597	38.3312	47.2077
1547	ENSMUSG00000029213.12	331.243	-0.37317	0.177635	-2.10076	0.0356616	0.415276	ENSMUSG00000029213	27784	Commd8	protein_coding	5	72313918	72325532	286.111	343.848	281.285	241.841	327.871	455.657	377.096	336.235
1548	ENSMUSG00000037953.8	18.2505	1.67843	0.79884	2.10108	0.0356338	0.415276	ENSMUSG00000037953	333424	A4gnt	protein_coding	9	99494555	99504420	22.4401	21.6597	2.59648	64.7788	11.6502	7.10115	5.17989	10.5977
1549	ENSMUSG00000038233.11	561.679	-0.386345	0.183971	-2.10003	0.0357262	0.415276	ENSMUSG00000038233	245050	Gask1a	protein_coding	9	121780054	121809275	506.023	621.814	430.15	389.753	653.245	536.137	671.314	684.994
1550	ENSMUSG00000034813.20	91.1815	-0.573801	0.273105	-2.10103	0.0356381	0.415276	ENSMUSG00000034813	74053	Grip1	protein_coding	10	119289735	119923166	42.6361	100.176	81.3563	68.0178	103.188	112.435	110.85	110.794
1551	ENSMUSG00000118074.2	5.6435	2.44363	1.16288	2.10136	0.0356095	0.415276	ENSMUSG00000118074	NA	Gm31907	transcribed_processed_pseudogene	18	45634657	45693197	19.0741	7.2199	0	11.8761	0.832159	1.18352	2.07196	2.89027
1552	ENSMUSG00000098702.3	48.1608	0.597579	0.284569	2.09994	0.0357338	0.415276	ENSMUSG00000098702	68982	1500015A07Rik	lncRNA	18	61859455	61868995	47.1241	61.3692	48.4676	75.5753	42.4401	29.5881	38.3312	42.3906
1553	ENSMUSG00000031278.13	616.3	-0.362637	0.172643	-2.1005	0.0356845	0.415276	ENSMUSG00000031278	50790	Acsl4	protein_coding	X	141100989	141173531	596.906	585.714	560.839	412.425	577.518	743.253	783.199	670.542
1554	ENSMUSG00000028479.19	417.624	0.49885	0.237612	2.09943	0.035779	0.415328	ENSMUSG00000028479	50798	Gne	protein_coding	4	44034075	44084177	618.224	453.049	316.77	568.974	282.102	333.754	361.556	406.564
1555	ENSMUSG00000025200.8	113.548	0.374022	0.178159	2.09937	0.0357843	0.415328	ENSMUSG00000025200	72502	Cwf19l1	protein_coding	19	44097076	44124315	140.25	117.323	137.613	117.682	104.02	97.049	107.742	86.7081
1556	ENSMUSG00000033898.18	530.994	-0.552995	0.263529	-2.09842	0.0358681	0.415766	ENSMUSG00000033898	545366	Cfhr2	protein_coding	1	139731905	139786456	565.49	311.358	385.144	459.93	557.547	903.029	603.975	461.48
1557	ENSMUSG00000025358.17	352.839	0.387408	0.184606	2.09857	0.0358552	0.415766	ENSMUSG00000025358	12566	Cdk2	protein_coding	10	128533808	128540900	482.461	317.676	448.325	350.885	275.445	327.836	338.765	281.319
1558	ENSMUSG00000050541.15	93.8721	1.44367	0.688085	2.0981	0.0358966	0.415829	ENSMUSG00000050541	11548	Adra1b	protein_coding	11	43665433	43792037	169.422	57.7592	52.795	268.832	28.2934	95.8655	68.3745	9.63423
1559	ENSMUSG00000028712.13	70.0845	2.50109	1.19255	2.09726	0.0359705	0.415885	ENSMUSG00000028712	666168	Cyp4a31	protein_coding	4	115420846	115436212	125.664	12.6348	43.2746	294.744	7.48943	43.7904	32.1153	0.963423
1560	ENSMUSG00000030304.12	375.707	-0.262097	0.124957	-2.0975	0.0359494	0.415885	ENSMUSG00000030304	67456	Ergic2	protein_coding	6	148080577	148113872	330.991	335.725	347.928	350.885	394.443	463.942	418.535	363.21
1561	ENSMUSG00000030695.17	5734.3	-0.302872	0.144413	-2.09726	0.0359704	0.415885	ENSMUSG00000030695	11674	Aldoa	protein_coding	7	126394406	126399923	4700.07	5596.33	5549.54	4692.15	6220.39	5123.48	6901.68	7090.79
1562	ENSMUSG00000038600.13	649.015	0.613365	0.29252	2.09684	0.0360082	0.416053	ENSMUSG00000038600	140494	Atp6v0a4	protein_coding	6	38025418	38101521	1022.14	739.137	898.381	480.443	456.023	327.836	595.687	672.469
1563	ENSMUSG00000022339.10	178.628	-0.460288	0.219544	-2.09657	0.0360317	0.416059	ENSMUSG00000022339	55960	Ebag9	protein_coding	15	44482571	44504911	144.738	164.253	158.385	132.797	172.257	288.78	189.584	178.233
1564	ENSMUSG00000074264.13	123.227	1.37058	0.654879	2.09288	0.0363597	0.418508	ENSMUSG00000074264	11722	Amy1	protein_coding	3	113349359	113400348	286.111	77.6139	51.064	295.823	27.4613	117.169	103.598	26.9758
1565	ENSMUSG00000020534.15	299.238	0.64848	0.309786	2.09332	0.0363207	0.418508	ENSMUSG00000020534	20425	Shmt1	protein_coding	11	60678930	60702544	586.808	240.062	256.186	378.956	208.04	220.136	300.434	203.282
1566	ENSMUSG00000018800.15	385.171	-0.500793	0.239279	-2.09292	0.036356	0.418508	ENSMUSG00000018800	217265	Abca5	protein_coding	11	110160195	110228542	274.891	447.634	305.519	247.239	444.373	463.942	341.873	555.895
1567	ENSMUSG00000014496.9	462.095	-0.365158	0.174432	-2.09341	0.0363127	0.418508	ENSMUSG00000014496	105522	Ankrd28	protein_coding	14	31420725	31552608	323.137	468.391	391.203	432.939	517.603	420.151	560.464	582.871
1568	ENSMUSG00000002379.8	376.387	-0.428462	0.204699	-2.09313	0.0363376	0.418508	ENSMUSG00000002379	69875	Ndufa11	protein_coding	17	57024767	57029141	277.135	333.018	365.238	306.62	371.143	578.743	437.183	342.015
1569	ENSMUSG00000107205.2	4.85538	1.98388	0.948167	2.09233	0.0364091	0.418542	ENSMUSG00000107205	NA	Gm42576	TEC	5	75180897	75183742	12.342	4.51244	7.78943	6.47788	0.832159	0	2.07196	4.81711
1570	ENSMUSG00000055415.9	461.63	0.65736	0.31416	2.09244	0.0363995	0.418542	ENSMUSG00000055415	319767	Atp10b	protein_coding	11	43040704	43153112	622.712	582.104	757.306	297.983	336.192	279.312	295.254	522.175
1571	ENSMUSG00000028557.11	1064.63	-0.2459	0.117557	-2.09175	0.036461	0.418791	ENSMUSG00000028557	29864	Rnf11	protein_coding	4	109308295	109341925	858.332	1110.06	991.854	934.975	1127.58	1132.63	1117.82	1243.78
1572	ENSMUSG00000007080.15	520.326	-0.326585	0.156143	-2.09157	0.0364772	0.418791	ENSMUSG00000007080	18973	Pole	protein_coding	5	110434172	110485340	473.485	467.489	526.219	377.877	505.121	646.204	625.731	540.48
1573	ENSMUSG00000039238.7	235.72	0.516709	0.2471	2.09109	0.0365197	0.419014	ENSMUSG00000039238	319530	Zfp750	protein_coding	11	121401804	121410159	276.013	398.899	237.145	197.575	172.257	172.795	212.375	218.697
1574	ENSMUSG00000006315.10	454.956	-0.44018	0.210635	-2.08978	0.0366378	0.419302	ENSMUSG00000006315	69804	Tmem147	protein_coding	7	30427126	30428965	287.233	528.858	381.682	345.487	481.82	489.979	609.155	515.431
1575	ENSMUSG00000063605.6	144.707	-0.744681	0.35633	-2.08986	0.0366302	0.419302	ENSMUSG00000063605	234582	Ccdc102a	protein_coding	8	95629497	95644726	69.5642	68.5891	132.42	161.947	190.564	249.724	119.137	165.709
1576	ENSMUSG00000020407.14	294.414	-0.410012	0.196167	-2.09011	0.0366077	0.419302	ENSMUSG00000020407	22271	Upp1	protein_coding	11	9068103	9086170	231.133	277.064	287.343	215.929	366.15	242.622	357.412	377.662
1577	ENSMUSG00000045064.6	47.8703	0.730145	0.349294	2.09035	0.0365867	0.419302	ENSMUSG00000045064	72350	Zc2hc1c	protein_coding	12	85321060	85346132	59.4662	80.3214	49.3331	49.6638	44.1044	48.5245	20.7196	30.8295
1578	ENSMUSG00000038844.11	554.001	-0.322037	0.154125	-2.08945	0.0366672	0.419373	ENSMUSG00000038844	16558	Kif16b	protein_coding	2	142459394	142743451	495.925	555.03	508.909	409.186	609.973	635.553	517.989	699.445
1579	ENSMUSG00000022265.8	149.602	0.46607	0.223105	2.08902	0.036706	0.41955	ENSMUSG00000022265	11732	Ank	protein_coding	15	27466763	27594995	164.934	149.813	186.081	193.257	143.964	158.592	93.238	106.94
1580	ENSMUSG00000118662.2	167.087	0.449146	0.215066	2.08841	0.0367608	0.419751	ENSMUSG00000118662	67978	Tctn2	protein_coding	5	124736812	124765803	189.619	203.962	239.741	138.195	164.768	126.637	139.857	133.916
1581	ENSMUSG00000003526.13	133.97	0.983268	0.470844	2.08831	0.0367701	0.419751	ENSMUSG00000003526	19125	Prodh	protein_coding	16	17878221	17908067	232.255	90.2488	93.4732	295.823	81.5516	106.517	129.497	42.3906
1582	ENSMUSG00000013593.13	2198.29	-0.355104	0.170172	-2.08673	0.0369121	0.42084	ENSMUSG00000013593	226646	Ndufs2	protein_coding	1	171062422	171078957	1947.8	2003.52	2145.56	1619.47	2386.63	1886.54	2892.45	2704.33
1583	ENSMUSG00000029536.9	179.298	0.388154	0.18599	2.08697	0.0368911	0.42084	ENSMUSG00000029536	384281	Gatc	protein_coding	5	115471298	115479237	236.743	218.402	175.695	182.46	133.145	140.839	168.864	178.233
1584	ENSMUSG00000031700.12	1392.33	0.360084	0.172587	2.08639	0.0369432	0.420929	ENSMUSG00000031700	108682	Gpt2	protein_coding	8	86219205	86254189	1580.9	1474.66	1662.61	1542.82	1027.72	963.389	1404.79	1481.74
1585	ENSMUSG00000007379.16	43.2503	-0.601057	0.288262	-2.08511	0.0370597	0.421257	ENSMUSG00000007379	329727	Dennd2c	protein_coding	3	103009920	103077085	32.5381	30.6846	42.4091	31.3098	49.9295	61.5433	59.0507	38.5369
1586	ENSMUSG00000040010.11	109.483	0.872753	0.418725	2.08431	0.0371318	0.421257	ENSMUSG00000040010	20539	Slc7a5	protein_coding	8	122607889	122634433	63.9542	113.713	117.707	270.992	73.23	100.6	66.3026	69.3664
1587	ENSMUSG00000032300.8	373.569	0.338687	0.162492	2.08434	0.0371297	0.421257	ENSMUSG00000032300	74211	1700017B05Rik	protein_coding	9	57160400	57169895	417.385	403.412	414.571	432.939	332.031	404.765	255.886	327.564
1588	ENSMUSG00000015357.11	593.362	0.485126	0.232756	2.08427	0.0371354	0.421257	ENSMUSG00000015357	270166	Clpx	protein_coding	9	65201542	65237940	848.234	541.493	494.196	885.311	485.149	575.193	497.269	420.052
1589	ENSMUSG00000071757.11	209.104	0.498958	0.239287	2.08518	0.0370527	0.421257	ENSMUSG00000071757	387609	Zhx2	protein_coding	15	57558061	57703228	192.985	291.503	222.432	273.151	178.914	142.023	136.749	235.075
1590	ENSMUSG00000013539.15	152.135	0.451365	0.216556	2.08429	0.0371338	0.421257	ENSMUSG00000013539	27883	Tango2	protein_coding	16	18118689	18165967	172.788	129.958	186.081	213.77	115.67	149.124	139.857	109.83
1591	ENSMUSG00000031103.13	646.47	-0.435245	0.208717	-2.08533	0.037039	0.421257	ENSMUSG00000031103	56501	Elf4	protein_coding	X	47499923	47552009	571.1	575.787	595.459	456.691	732.3	547.972	683.745	1008.7
1592	ENSMUSG00000045333.16	58.2908	0.932658	0.447649	2.08346	0.0372095	0.421833	ENSMUSG00000045333	94187	Zfp423	protein_coding	8	88388438	88686223	67.3202	48.7343	78.7598	111.204	50.7617	60.3597	14.5037	34.6832
1593	ENSMUSG00000039934.13	136.393	0.541556	0.259978	2.08308	0.0372436	0.421954	ENSMUSG00000039934	212167	Gsap	protein_coding	5	21391253	21520130	187.375	138.983	154.058	166.266	99.8591	108.884	160.577	75.147
1594	ENSMUSG00000042367.13	52.2697	0.947404	0.455061	2.08193	0.0373489	0.422238	ENSMUSG00000042367	14620	Gjb3	protein_coding	4	127219028	127224637	118.932	74.9065	39.8126	42.1062	32.4542	18.9364	47.655	43.354
1595	ENSMUSG00000087698.2	7.73575	2.04487	0.982074	2.0822	0.0373242	0.422238	ENSMUSG00000087698	100126227	Gm13031	lncRNA	4	140674977	140685213	15.708	4.51244	2.59648	26.9912	4.1608	5.91762	1.03598	0.963423
1596	ENSMUSG00000110494.2	56.1261	-1.08161	0.519612	-2.08157	0.0373815	0.422238	ENSMUSG00000110494	NA	Gm31774	lncRNA	8	118473070	118474999	31.4161	26.1721	61.45	24.8319	77.3908	34.3222	148.145	45.2809
1597	ENSMUSG00000021238.12	1439.6	-0.299886	0.14407	-2.08153	0.0373857	0.422238	ENSMUSG00000021238	104776	Aldh6a1	protein_coding	12	84477491	84497778	1230.84	1249.04	1332.86	1349.56	1418.83	1378.81	1594.37	1962.49
1598	ENSMUSG00000110080.3	17.1183	-1.04418	0.501448	-2.08233	0.0373127	0.422238	ENSMUSG00000110080	620376	Gm6145	lncRNA	14	105858449	105881159	8.97602	8.12239	20.7718	6.47788	27.4613	27.2211	18.6476	19.2685
1599	ENSMUSG00000093637.2	70.8331	0.473927	0.227803	2.08042	0.037487	0.422305	ENSMUSG00000093637	NA	Gm20636	lncRNA	5	112522235	112525505	95.3703	70.394	83.0873	80.9736	52.426	49.708	66.3026	68.403
1600	ENSMUSG00000029864.8	165.43	0.848304	0.407845	2.07997	0.0375284	0.422305	ENSMUSG00000029864	76263	Gstk1	protein_coding	6	42222869	42227381	307.429	141.691	114.245	287.186	84.0481	194.098	111.886	82.8544
1601	ENSMUSG00000054823.18	893.357	0.232617	0.111839	2.07993	0.037532	0.422305	ENSMUSG00000054823	234135	Nsd3	protein_coding	8	26091617	26209694	1033.36	918.732	913.96	996.515	831.327	731.418	906.48	815.056
1602	ENSMUSG00000046876.17	254.02	0.310424	0.149184	2.08082	0.0374505	0.422305	ENSMUSG00000046876	20238	Atxn1	protein_coding	13	45703231	46118484	261.427	280.674	276.958	306.62	263.794	231.971	196.836	213.88
1603	ENSMUSG00000121507.1	22.477	2.76325	1.32809	2.08062	0.0374683	0.422305	ENSMUSG00000121507	NA		lncRNA	15	82577609	82591571	69.5642	0.902488	0.865492	85.2921	4.99295	13.0188	5.17989	0
1604	ENSMUSG00000024561.12	885.539	0.394807	0.189728	2.08091	0.0374417	0.422305	ENSMUSG00000024561	17190	Mbd1	protein_coding	18	74400676	74415803	987.363	910.61	1040.32	1083.97	603.315	1043.87	709.645	705.226
1605	ENSMUSG00000009772.16	110.131	0.566436	0.272494	2.07871	0.0376441	0.422513	ENSMUSG00000009772	74137	Nuak2	protein_coding	1	132243864	132261226	154.836	167.863	113.379	89.6107	85.7124	86.3973	112.922	70.3299
1606	ENSMUSG00000040591.19	583.328	0.218155	0.104942	2.07883	0.0376334	0.422513	ENSMUSG00000040591	228356	Cstpp1	protein_coding	2	91105413	91275049	613.736	665.133	600.652	628.355	490.974	572.826	557.356	537.59
1607	ENSMUSG00000034930.17	180.821	0.526449	0.253165	2.07947	0.037574	0.422513	ENSMUSG00000034930	20166	Rtkn	protein_coding	6	83112444	83129560	272.647	218.402	159.251	202.974	119.831	194.098	164.72	114.647
1608	ENSMUSG00000100113.2	245.206	0.628066	0.302135	2.07876	0.0376397	0.422513	ENSMUSG00000100113	NA	Gm28592	lncRNA	10	111342436	111343523	384.847	323.091	233.683	250.478	281.27	157.409	116.029	214.843
1609	ENSMUSG00000019762.5	70.7675	0.736156	0.354312	2.0777	0.0377366	0.423081	ENSMUSG00000019762	70337	Iyd	protein_coding	10	3490240	3504877	98.7363	64.0766	57.988	132.797	35.7828	69.8279	54.9068	52.0248
1610	ENSMUSG00000060429.13	57.7341	1.17741	0.566701	2.07765	0.0377416	0.423081	ENSMUSG00000060429	20649	Sntb1	protein_coding	15	55499784	55770345	140.25	27.0746	32.0232	120.921	28.2934	52.0751	35.2232	26.0124
1611	ENSMUSG00000053137.8	25.3501	0.923124	0.444547	2.07655	0.0378429	0.423953	ENSMUSG00000053137	19094	Mapk11	protein_coding	15	89026689	89033831	48.2461	20.7572	21.6373	42.1062	11.6502	22.487	17.6116	18.305
1612	ENSMUSG00000090553.9	228.141	-0.381552	0.18379	-2.07602	0.0378921	0.424181	ENSMUSG00000090553	20643	Snrpe	protein_coding	1	133531609	133538029	224.401	194.937	191.274	181.381	242.99	333.754	229.987	226.404
1613	ENSMUSG00000022451.13	795.614	-0.270773	0.130441	-2.07582	0.0379102	0.424181	ENSMUSG00000022451	19230	Twf1	protein_coding	15	94475832	94487770	765.206	821.264	674.218	624.036	850.467	798.879	912.696	918.142
1614	ENSMUSG00000075602.11	788.39	-0.751522	0.362113	-2.07538	0.0379514	0.424379	ENSMUSG00000075602	110454	Ly6a	protein_coding	15	74866726	74869880	341.089	333.018	968.486	707.169	689.86	912.497	1216.24	1138.77
1615	ENSMUSG00000089872.11	167.739	0.317895	0.153231	2.07461	0.0380224	0.424389	ENSMUSG00000089872	320119	Rps6kc1	protein_coding	1	190432399	190643967	168.3	201.255	172.233	202.974	154.782	143.206	158.505	140.66
1616	ENSMUSG00000052949.15	45.0484	0.662664	0.319452	2.07438	0.0380444	0.424389	ENSMUSG00000052949	217340	Rnf157	protein_coding	11	116227179	116303858	59.4662	63.1741	57.1225	41.0266	44.9366	41.4234	31.0793	22.1587
1617	ENSMUSG00000045312.13	190.676	-0.604935	0.291661	-2.0741	0.0380699	0.424389	ENSMUSG00000045312	218454	Lhfpl2	protein_coding	13	94194304	94331917	123.42	90.2488	204.256	186.779	195.557	287.596	194.764	242.783
1618	ENSMUSG00000054509.8	616.109	-0.276442	0.133242	-2.07474	0.0380108	0.424389	ENSMUSG00000054509	328417	Parp4	protein_coding	14	56813076	56897251	553.148	565.86	546.991	563.576	628.28	587.028	678.565	805.422
1619	ENSMUSG00000024132.7	441.109	-0.302313	0.14575	-2.07418	0.0380623	0.424389	ENSMUSG00000024132	13177	Eci1	protein_coding	17	24645615	24658322	430.849	375.435	389.472	384.354	403.597	466.309	561.5	517.358
1620	ENSMUSG00000005501.15	382.076	0.215822	0.104075	2.07372	0.0381053	0.424522	ENSMUSG00000005501	227334	Usp40	protein_coding	1	87872841	87936273	417.385	405.217	426.688	392.992	356.996	357.424	336.693	363.21
1621	ENSMUSG00000035953.15	571.103	-0.214155	0.103305	-2.07303	0.0381694	0.424973	ENSMUSG00000035953	219024	Pip4p1	protein_coding	14	51163525	51168313	556.514	547.81	501.12	510.673	615.798	566.908	649.558	620.444
1622	ENSMUSG00000018659.13	542.176	0.488848	0.235923	2.07206	0.0382595	0.425714	ENSMUSG00000018659	103711	Pnpo	protein_coding	11	96828651	96834812	725.936	731.917	629.213	445.894	427.73	313.634	556.32	506.76
1623	ENSMUSG00000041735.9	8.3386	1.76216	0.850584	2.0717	0.0382932	0.425826	ENSMUSG00000041735	546849	AAdacl4fm3	protein_coding	4	144429761	144447974	21.3181	4.51244	17.3098	8.63718	5.82511	0	6.21587	2.89027
1624	ENSMUSG00000027357.17	419.044	-0.329735	0.159246	-2.0706	0.0383966	0.426546	ENSMUSG00000027357	66586	Crls1	protein_coding	2	132688586	132708705	389.335	424.169	374.758	295.823	408.59	524.301	466.19	469.187
1625	ENSMUSG00000020009.14	707.596	0.339	0.163728	2.0705	0.0384052	0.426546	ENSMUSG00000020009	15979	Ifngr1	protein_coding	10	19467697	19485977	749.498	955.734	664.698	791.382	594.994	634.369	540.78	729.311
1626	ENSMUSG00000101168.2	13.5986	1.28267	0.620006	2.0688	0.0385647	0.427643	ENSMUSG00000101168	NA	Gm28892	lncRNA	1	134761880	134774153	17.952	22.5622	25.0993	11.8761	16.6432	3.55057	7.25184	3.85369
1627	ENSMUSG00000113769.2	78.2211	0.42811	0.206947	2.06869	0.0385751	0.427643	ENSMUSG00000113769	NA	5033406O09Rik	lncRNA	12	111908425	111910918	99.8583	96.5662	78.7598	84.2125	74.0622	65.0938	69.4105	57.8054
1628	ENSMUSG00000052026.9	6.49474	1.62984	0.787682	2.06917	0.0385306	0.427643	ENSMUSG00000052026	240332	Slc6a7	protein_coding	18	61128452	61147294	11.22	7.2199	6.92394	14.0354	5.82511	4.7341	1.03598	0.963423
1629	ENSMUSG00000036155.14	202.551	0.333145	0.16112	2.06768	0.0386698	0.42843	ENSMUSG00000036155	107895	Mgat5	protein_coding	1	127132752	127416073	210.937	194.937	257.051	240.761	192.229	175.162	159.541	189.794
1630	ENSMUSG00000059981.13	1201.96	0.322727	0.156142	2.06688	0.0387455	0.428742	ENSMUSG00000059981	381921	Taok2	protein_coding	7	126464850	126483875	1440.65	1182.26	1303.43	1418.66	1124.25	822.549	1225.56	1098.3
1631	ENSMUSG00000057880.13	359.205	0.522778	0.252906	2.06708	0.0387264	0.428742	ENSMUSG00000057880	268860	Abat	protein_coding	16	8331293	8439432	523.975	289.698	336.677	544.142	230.508	339.671	290.074	318.893
1632	ENSMUSG00000035681.8	23.4515	1.02379	0.495444	2.06641	0.03879	0.428933	ENSMUSG00000035681	268345	Kcnc2	protein_coding	10	112107026	112302929	53.8561	23.4647	15.5789	33.4691	21.6361	10.6517	14.5037	14.4513
1633	ENSMUSG00000079487.12	780.544	0.216221	0.104647	2.06619	0.0388102	0.428933	ENSMUSG00000079487	59024	Med12	protein_coding	X	100317636	100341071	773.06	875.413	856.837	850.762	734.797	647.388	760.408	745.689
1634	ENSMUSG00000051444.10	31.9094	0.904707	0.43819	2.06465	0.0389566	0.429498	ENSMUSG00000051444	241950	Bbs12	protein_coding	3	37366703	37375602	43.7581	46.9294	45.0056	31.3098	35.7828	8.28467	25.8994	18.305
1635	ENSMUSG00000030691.16	255.503	0.357711	0.173248	2.06473	0.0389487	0.429498	ENSMUSG00000030691	207278	Fchsd2	protein_coding	7	100742070	100933612	276.013	343.848	238.876	289.346	211.368	222.503	200.98	261.088
1636	ENSMUSG00000002825.9	132.809	0.514071	0.2489	2.06537	0.0388883	0.429498	ENSMUSG00000002825	60507	Qtrt1	protein_coding	9	21323133	21331570	191.863	161.545	157.52	114.443	108.181	75.7456	134.677	118.501
1637	ENSMUSG00000083282.4	282.09	0.417411	0.202152	2.06484	0.0389382	0.429498	ENSMUSG00000083282	56464	Ctsf	protein_coding	19	4905158	4910946	362.407	335.725	260.513	331.452	241.326	317.185	200.98	207.136
1638	ENSMUSG00000026322.10	56.3032	-0.936689	0.454038	-2.06302	0.0391108	0.430935	ENSMUSG00000026322	15562	Htr4	protein_coding	18	62457275	62629648	52.7341	22.5622	58.8535	20.5133	83.2159	37.8728	100.49	74.1836
1639	ENSMUSG00000078864.11	11.4305	-1.08851	0.527703	-2.06274	0.0391375	0.430966	ENSMUSG00000078864	626802	Gm14322	protein_coding	2	177401081	177412265	5.61002	6.31741	9.52042	7.55753	15.811	23.6705	11.3958	11.5611
1640	ENSMUSG00000034687.9	543.478	0.330528	0.160275	2.06226	0.0391834	0.431209	ENSMUSG00000034687	231470	Fras1	protein_coding	5	96521814	96932587	645.152	679.573	619.692	476.125	440.212	555.073	445.47	486.529
1641	ENSMUSG00000079502.9	11.3206	1.358	0.6587	2.06164	0.0392422	0.431349	ENSMUSG00000079502	329375	Cfap77	protein_coding	2	28816961	28945078	29.1721	14.4398	11.2514	10.7965	11.6502	2.36705	4.14391	6.74396
1642	ENSMUSG00000028496.18	316.217	0.410433	0.199083	2.06162	0.0392439	0.431349	ENSMUSG00000028496	70122	Mllt3	protein_coding	4	87688162	87951601	354.553	403.412	394.664	291.505	294.584	205.933	251.743	333.344
1643	ENSMUSG00000086610.3	25.0145	0.801488	0.388938	2.06071	0.039331	0.432042	ENSMUSG00000086610	NA	Gm15408	lncRNA	5	148943737	148950256	31.4161	29.7821	19.9063	46.4248	19.1397	15.3858	20.7196	17.3416
1644	ENSMUSG00000026980.16	201.358	-0.647831	0.314564	-2.05946	0.0394503	0.433089	ENSMUSG00000026980	17076	Ly75	protein_coding	2	60122447	60213647	87.5162	213.89	218.104	106.885	231.34	273.394	233.095	246.636
1645	ENSMUSG00000030588.13	333.951	-0.279161	0.135575	-2.05909	0.0394854	0.433211	ENSMUSG00000030588	77254	Yif1b	protein_coding	7	28937754	28947022	291.721	270.746	322.829	320.655	330.367	411.866	369.844	353.576
1646	ENSMUSG00000071657.13	328.094	0.264357	0.128414	2.05863	0.0395293	0.43343	ENSMUSG00000071657	14705	Bscl2	protein_coding	19	8814831	8826047	376.993	327.603	346.197	381.116	273.78	320.735	317.009	281.319
1647	ENSMUSG00000105456.2	10.9992	1.2844	0.624139	2.05787	0.0396026	0.433706	ENSMUSG00000105456	NA	Gm43745	TEC	3	107793282	107795164	19.0741	9.92736	19.0408	14.0354	4.1608	9.46819	10.3598	1.92685
1648	ENSMUSG00000064181.7	383.707	-0.282034	0.13704	-2.05804	0.0395865	0.433706	ENSMUSG00000064181	216363	Rab3ip	protein_coding	10	116741689	116786674	330.991	375.435	361.776	316.337	381.961	383.462	448.578	471.114
1649	ENSMUSG00000023832.15	247.578	-0.542221	0.263599	-2.05699	0.0396872	0.434369	ENSMUSG00000023832	110460	Acat2	protein_coding	17	13161777	13179634	223.279	168.765	205.122	209.452	259.634	222.503	455.83	236.039
1650	ENSMUSG00000022783.12	11.0021	1.31348	0.638886	2.05589	0.0397928	0.435261	ENSMUSG00000022783	50525	Spag6l	protein_coding	16	16570880	16647320	12.342	24.3672	12.1169	14.0354	5.82511	4.7341	2.07196	12.5245
1651	ENSMUSG00000027015.5	488.084	-1.13481	0.552073	-2.05555	0.0398263	0.435363	ENSMUSG00000027015	73649	Cybrd1	protein_coding	2	70948267	70973270	253.573	370.922	310.712	286.107	493.47	1659.3	367.772	162.818
1652	ENSMUSG00000038248.9	552.372	-0.654215	0.318441	-2.05443	0.0399342	0.436014	ENSMUSG00000038248	109205	Sobp	protein_coding	10	42878496	43050526	301.819	530.663	572.09	312.018	765.586	359.791	768.695	808.312
1653	ENSMUSG00000097407.2	6.85244	-1.50737	0.733652	-2.05461	0.0399168	0.436014	ENSMUSG00000097407	74454	4933408J17Rik	lncRNA	10	93425275	93441107	1.122	5.41493	4.32746	3.23894	14.1467	8.28467	13.4677	4.81711
1654	ENSMUSG00000115326.2	11.192	-1.44564	0.704162	-2.053	0.0400724	0.43726	ENSMUSG00000115326	NA	Gm35019	lncRNA	15	37893239	37899960	10.098	2.70746	6.05845	5.39824	16.6432	5.91762	32.1153	10.5977
1655	ENSMUSG00000021611.10	85.508	0.523758	0.255358	2.05107	0.0402602	0.439043	ENSMUSG00000021611	21752	Tert	protein_coding	13	73775030	73797962	133.518	87.5413	102.128	79.8939	62.4119	84.0302	77.6983	56.842
1656	ENSMUSG00000085626.2	32.9818	0.82306	0.401451	2.05021	0.0403438	0.439689	ENSMUSG00000085626	NA	Gm12898	lncRNA	4	119080371	119082012	44.8801	47.8318	39.8126	36.708	34.9507	9.46819	29.0074	21.1953
1657	ENSMUSG00000038836.16	128.341	0.517667	0.252565	2.04964	0.0403999	0.440034	ENSMUSG00000038836	76223	Agbl3	protein_coding	6	34757367	34836394	164.934	176.888	154.923	106.885	80.7194	129.004	89.0941	124.282
1658	ENSMUSG00000006476.20	954.297	0.254939	0.124508	2.04758	0.0406015	0.440106	ENSMUSG00000006476	56876	Nsmf	protein_coding	2	24944367	24952893	1088.34	936.782	1035.99	1093.68	934.515	810.714	965.531	768.811
1659	ENSMUSG00000028766.11	26.5651	1.19265	0.58214	2.04874	0.040488	0.440106	ENSMUSG00000028766	11647	Alpl	protein_coding	4	137469044	137523695	28.0501	22.5622	22.5028	74.4957	14.1467	29.5881	13.4677	7.70738
1660	ENSMUSG00000105742.2	28.7054	-0.673549	0.328907	-2.04784	0.0405758	0.440106	ENSMUSG00000105742	NA	Gm42748	TEC	5	122303660	122306000	14.586	24.3672	23.3683	25.9115	35.7828	34.3222	41.4391	29.8661
1661	ENSMUSG00000036390.9	220.085	-0.519795	0.253832	-2.04779	0.0405805	0.440106	ENSMUSG00000036390	13197	Gadd45a	protein_coding	6	67012080	67014441	212.059	222.012	143.672	145.752	248.816	229.604	357.412	201.355
1662	ENSMUSG00000041798.16	51.6129	1.58581	0.774242	2.04821	0.0405398	0.440106	ENSMUSG00000041798	103988	Gck	protein_coding	11	5850820	5900081	95.3703	24.3672	18.1753	171.664	14.9789	39.0563	43.5111	5.78054
1663	ENSMUSG00000046949.17	487.016	-0.208196	0.101623	-2.0487	0.0404911	0.440106	ENSMUSG00000046949	18105	Nqo2	protein_coding	13	34148670	34172426	438.703	448.536	477.752	441.576	490.974	519.567	550.104	528.919
1664	ENSMUSG00000061808.5	10263	0.404187	0.19736	2.04797	0.040563	0.440106	ENSMUSG00000061808	22139	Ttr	protein_coding	18	20798337	20807378	15144.8	10584.4	10261.3	10774.9	7747.4	8305.97	11570.8	7714.13
1665	ENSMUSG00000057836.13	53.7606	-1.66024	0.810572	-2.04823	0.0405374	0.440106	ENSMUSG00000057836	22445	Xlr3a	protein_coding	X	72129899	72140701	70.6862	18.0498	5.19295	9.71683	24.1326	87.5808	177.152	37.5735
1666	ENSMUSG00000066406.17	1939.13	0.207387	0.10131	2.04706	0.0406525	0.440394	ENSMUSG00000066406	75547	Akap13	protein_coding	7	75105282	75404357	2052.14	2006.23	2123.92	2132.3	1841.57	1617.88	1732.15	2006.81
1667	ENSMUSG00000027463.15	1724.72	-0.490354	0.239677	-2.04589	0.040767	0.440531	ENSMUSG00000027463	69698	Slc52a3	protein_coding	2	151838431	151851178	1337.43	1804.98	1630.59	964.125	1889.83	1474.67	2206.63	2489.48
1668	ENSMUSG00000015854.8	72.7694	1.20882	0.591269	2.04445	0.0409092	0.440531	ENSMUSG00000015854	11801	Cd5l	protein_coding	3	87265188	87278380	126.786	52.3443	38.0817	188.938	21.6361	62.7268	70.4465	21.1953
1669	ENSMUSG00000040016.17	761.621	-0.658172	0.321817	-2.04518	0.0408376	0.440531	ENSMUSG00000040016	19218	Ptger3	protein_coding	3	157272529	157351525	444.313	544.2	919.153	455.611	1377.22	581.11	792.523	978.838
1670	ENSMUSG00000120084.1	11.2614	1.2504	0.611591	2.0445	0.0409044	0.440531	ENSMUSG00000120084	NA	Gm57127	lncRNA	4	117644451	117648745	17.952	8.12239	9.52042	28.0708	6.65727	5.91762	5.17989	8.67081
1671	ENSMUSG00000012640.17	191.765	0.306168	0.149648	2.04592	0.0407643	0.440531	ENSMUSG00000012640	69930	Zfp715	protein_coding	7	42945621	42962718	210.937	190.425	227.624	219.168	168.096	162.143	195.8	159.928
1672	ENSMUSG00000038195.7	88.7949	0.61846	0.302504	2.04447	0.040907	0.440531	ENSMUSG00000038195	280408	Rilp	protein_coding	11	75400920	75403994	121.176	97.4687	78.7598	132.797	62.4119	71.0115	100.49	46.2443
1673	ENSMUSG00000002804.5	190.899	-0.390502	0.190881	-2.04579	0.0407769	0.440531	ENSMUSG00000002804	66174	Nudt14	protein_coding	12	112897911	112905744	150.348	212.085	145.403	152.23	189.732	217.768	248.635	210.99
1674	ENSMUSG00000006717.8	279.836	-0.362881	0.177432	-2.04519	0.0408365	0.440531	ENSMUSG00000006717	66834	Acot13	protein_coding	13	25001931	25015523	319.771	219.304	205.122	236.443	314.556	308.9	298.362	336.235
1675	ENSMUSG00000068114.8	89.4673	0.437123	0.213715	2.04535	0.0408203	0.440531	ENSMUSG00000068114	76457	Ccdc134	protein_coding	15	82012123	82026404	112.2	104.689	91.7422	103.646	73.23	57.9927	93.238	79.0007
1676	ENSMUSG00000064346.1	15.4048	-1.54869	0.757252	-2.04515	0.0408403	0.440531	ENSMUSG00000064346	NA	mt-Tw	Mt_tRNA	MT	4950	5016	11.22	4.51244	0.865492	15.1151	26.6291	35.5057	20.7196	8.67081
1677	ENSMUSG00000028630.10	812.194	-0.354478	0.17346	-2.04357	0.0409959	0.440938	ENSMUSG00000028630	69181	Dyrk2	protein_coding	10	118691508	118706114	906.578	685.891	634.406	626.196	993.598	835.568	787.343	1027.97
1678	ENSMUSG00000036398.14	282.382	-0.271407	0.132808	-2.0436	0.0409933	0.440938	ENSMUSG00000036398	76497	Ppp1r11	protein_coding	17	37259248	37262633	253.573	291.503	229.355	249.399	314.556	291.147	322.189	307.332
1679	ENSMUSG00000019179.11	1803.58	-0.212963	0.104228	-2.04323	0.0410293	0.441034	ENSMUSG00000019179	17448	Mdh2	protein_coding	5	135807334	135819252	1709.93	1730.07	1735.31	1507.19	1860.71	1770.55	2064.7	2050.16
1680	ENSMUSG00000027133.4	288.491	-0.336865	0.164967	-2.04202	0.0411494	0.441536	ENSMUSG00000027133	66181	Nop10	protein_coding	2	112092271	112093614	277.135	277.064	235.414	229.965	284.598	306.533	394.707	302.515
1681	ENSMUSG00000027809.15	777.574	-0.271153	0.132781	-2.04211	0.0411405	0.441536	ENSMUSG00000027809	66841	Etfdh	protein_coding	3	79511095	79536807	767.45	622.716	707.973	721.204	743.118	817.815	869.185	971.13
1682	ENSMUSG00000044921.6	198.618	0.650357	0.318458	2.04221	0.041131	0.441536	ENSMUSG00000044921	237504	Rassf9	protein_coding	10	102348083	102385597	351.187	231.939	180.022	208.372	163.103	81.6632	176.116	196.538
1683	ENSMUSG00000059908.10	1987.56	2.44849	1.19978	2.04078	0.0412726	0.442368	ENSMUSG00000059908	17836	Mug1	protein_coding	6	121815500	121866016	6125.01	886.243	401.588	6025.51	359.493	1514.91	564.608	23.1221
1684	ENSMUSG00000021303.15	6.88485	2.53153	1.24049	2.04075	0.0412759	0.442368	ENSMUSG00000021303	14706	Gng4	protein_coding	13	13958644	14002481	23.5621	16.2448	1.73098	5.39824	0	0	6.21587	1.92685
1685	ENSMUSG00000106889.2	6.09261	2.69281	1.31994	2.04009	0.0413411	0.442542	ENSMUSG00000106889	NA	Gm7463	processed_pseudogene	6	37518349	37518895	7.85402	5.41493	1.73098	26.9912	0.832159	5.91762	0	0
1686	ENSMUSG00000021539.10	31.0745	2.0668	1.01303	2.04022	0.0413283	0.442542	ENSMUSG00000021539	16841	Lect2	protein_coding	13	56690277	56696315	103.224	22.5622	12.1169	62.6196	2.49648	16.5693	29.0074	0
1687	ENSMUSG00000016526.9	19.5214	0.989361	0.485167	2.03922	0.0414282	0.44321	ENSMUSG00000016526	226419	Dyrk3	protein_coding	1	131055192	131066077	37.0261	28.8796	24.2338	14.0354	14.9789	5.91762	17.6116	13.4879
1688	ENSMUSG00000029648.14	168.747	1.09092	0.535229	2.03822	0.0415276	0.443748	ENSMUSG00000029648	14254	Flt1	protein_coding	5	147498414	147662821	118.932	122.738	111.649	565.735	129.817	100.6	70.4465	130.062
1689	ENSMUSG00000021156.18	1590.72	0.26942	0.132171	2.03842	0.0415078	0.443748	ENSMUSG00000021156	66505	Zmynd11	protein_coding	13	9734869	9815366	2015.12	1517.98	1621.93	1801.93	1465.43	1401.29	1310.51	1591.57
1690	ENSMUSG00000001998.16	219.794	0.370627	0.181963	2.03682	0.0416676	0.444127	ENSMUSG00000001998	108011	Ap4e1	protein_coding	2	126850637	126909829	252.451	262.624	238.01	237.522	188.9	247.357	152.289	179.197
1691	ENSMUSG00000039158.12	104.04	0.573836	0.281692	2.03711	0.0416394	0.444127	ENSMUSG00000039158	100182	Akna	protein_coding	4	63285362	63321591	113.322	135.373	136.748	113.363	123.992	54.4421	68.3745	86.7081
1692	ENSMUSG00000030555.17	193.546	0.332486	0.163175	2.03761	0.0415892	0.444127	ENSMUSG00000030555	67009	Ttc23	protein_coding	7	67297158	67412660	236.743	217.499	193.005	215.929	172.257	192.914	139.857	180.16
1693	ENSMUSG00000075611.6	73.0438	-0.540637	0.265368	-2.03731	0.0416187	0.444127	ENSMUSG00000075611	NA	Gm11545	unprocessed_pseudogene	11	94647802	94648589	81.9062	63.1741	55.3915	37.7877	90.7053	87.5808	84.9502	82.8544
1694	ENSMUSG00000024276.8	476.948	0.26534	0.130283	2.03664	0.0416861	0.444127	ENSMUSG00000024276	69256	Zfp397	protein_coding	18	24087749	24097730	536.317	505.393	591.997	448.054	438.548	462.758	414.391	418.126
1695	ENSMUSG00000038599.15	34.9351	1.11896	0.549858	2.03499	0.0418517	0.445365	ENSMUSG00000038599	170725	Capn8	protein_coding	1	182392572	182459917	50.4901	42.4169	72.7014	25.9115	16.6432	5.91762	25.8994	39.5003
1696	ENSMUSG00000078868.4	4.66216	1.85234	0.910158	2.03518	0.0418328	0.445365	ENSMUSG00000078868	NA	Gm14412	protein_coding	2	177006313	177016100	2.24401	10.8299	5.19295	10.7965	0.832159	2.36705	3.10793	1.92685
1697	ENSMUSG00000038342.16	933.221	0.444903	0.218663	2.03465	0.0418857	0.445464	ENSMUSG00000038342	208104	Mlxip	protein_coding	5	123532861	123595995	941.361	1138.94	1286.99	937.134	837.984	525.485	799.775	998.106
1698	ENSMUSG00000055782.10	32.9411	1.88266	0.925619	2.03394	0.0419575	0.445965	ENSMUSG00000055782	26874	Abcd2	protein_coding	15	91030074	91076002	102.102	2.70746	13.8479	88.5311	11.6502	28.4046	12.4317	3.85369
1699	ENSMUSG00000073725.9	689.274	-0.233169	0.114765	-2.03171	0.0421831	0.447001	ENSMUSG00000073725	68421	Lmbrd1	protein_coding	1	24717711	24805382	559.88	647.986	645.657	681.258	749.775	710.115	704.465	815.056
1700	ENSMUSG00000058076.13	1353.09	-0.172932	0.0851233	-2.03155	0.0421996	0.447001	ENSMUSG00000058076	66052	Sdhc	protein_coding	1	170954734	170978172	1293.67	1321.24	1212.55	1262.11	1438.8	1350.4	1427.58	1518.35
1701	ENSMUSG00000086819.2	23.1356	2.17072	1.06803	2.03245	0.0421084	0.447001	ENSMUSG00000086819	NA	Gm13613	lncRNA	2	69078651	69102835	62.8322	6.31741	8.65492	73.416	2.49648	18.9364	12.4317	0
1702	ENSMUSG00000030329.12	187.865	-0.832256	0.409723	-2.03126	0.0422283	0.447001	ENSMUSG00000030329	319352	Pianp	protein_coding	6	124973657	124980059	106.59	83.9313	101.263	249.399	322.878	159.776	320.117	158.965
1703	ENSMUSG00000035242.16	3006.72	-0.170288	0.0838311	-2.03133	0.042222	0.447001	ENSMUSG00000035242	18245	Oaz1	protein_coding	10	80662490	80665124	3040.63	2715.58	2771.31	2790.89	3156.38	3249.96	3332.74	2996.25
1704	ENSMUSG00000025876.16	8.03876	1.83816	0.9048	2.03156	0.0421981	0.447001	ENSMUSG00000025876	107448	Unc5a	protein_coding	13	55097224	55153831	24.6841	3.60995	2.59648	19.4337	3.32864	3.55057	5.17989	1.92685
1705	ENSMUSG00000117924.2	321.378	-0.294234	0.144799	-2.03201	0.0421527	0.447001	ENSMUSG00000117924	66836	Tmem223	protein_coding	19	8748360	8749839	252.451	328.505	280.42	292.584	319.549	338.488	396.779	362.247
1706	ENSMUSG00000074480.5	54.5357	0.910107	0.448276	2.03024	0.0423324	0.44721	ENSMUSG00000074480	72640	Mex3a	protein_coding	3	88439702	88448703	114.444	68.5891	39.8126	62.6196	49.0974	15.3858	49.7269	36.6101
1707	ENSMUSG00000018927.4	53.2049	0.929123	0.457562	2.0306	0.0422959	0.44721	ENSMUSG00000018927	20305	Ccl6	protein_coding	11	83478708	83483913	53.8561	102.884	53.6605	68.0178	31.622	71.0115	17.6116	26.9758
1708	ENSMUSG00000020609.15	2917.77	1.06884	0.5264	2.03047	0.0423089	0.44721	ENSMUSG00000020609	238055	Apob	protein_coding	12	8027648	8066835	5514.65	1342	1383.06	7567.25	1183.33	2399	2544.36	1408.52
1709	ENSMUSG00000037280.13	181.117	0.47201	0.232507	2.03009	0.0423472	0.44721	ENSMUSG00000037280	207839	Galnt6	protein_coding	15	100589694	100627257	258.061	195.84	213.777	173.823	140.635	169.244	190.62	106.94
1710	ENSMUSG00000030225.12	213.449	-0.313591	0.154607	-2.02831	0.0425282	0.448596	ENSMUSG00000030225	232449	Dera	protein_coding	6	137731544	137834338	218.791	193.132	192.139	157.629	244.655	220.136	252.779	228.331
1711	ENSMUSG00000020196.11	677.084	0.328581	0.161982	2.02851	0.0425086	0.448596	ENSMUSG00000020196	104248	Cabin1	protein_coding	10	75481946	75600175	644.03	830.289	739.996	802.178	676.545	469.859	596.723	657.054
1712	ENSMUSG00000120717.1	12.85	-1.20421	0.594017	-2.02722	0.0426395	0.449162	ENSMUSG00000120717	NA	Gm56791	lncRNA	3	69222241	69223823	2.24401	7.2199	14.7134	6.47788	15.811	23.6705	12.4317	20.2319
1713	ENSMUSG00000004035.13	214.469	-0.40889	0.201716	-2.02706	0.0426564	0.449162	ENSMUSG00000004035	68312	Gstm7	protein_coding	3	107833650	107839133	234.499	148.91	173.964	180.301	205.543	230.787	293.182	248.563
1714	ENSMUSG00000055976.7	141.613	0.957588	0.47235	2.02728	0.0426334	0.449162	ENSMUSG00000055976	71908	Cldn23	protein_coding	8	36291866	36293713	180.642	272.551	133.286	161.947	121.495	23.6705	88.0581	151.257
1715	ENSMUSG00000056770.16	811.241	-0.229473	0.113225	-2.02669	0.0426937	0.449292	ENSMUSG00000056770	52690	Setd3	protein_coding	12	108072690	108145573	681.056	811.336	721.821	771.948	806.362	927.883	834.998	934.52
1716	ENSMUSG00000020029.7	2471.53	-0.265625	0.131088	-2.02631	0.0427327	0.449441	ENSMUSG00000020029	71207	Nudt4	protein_coding	10	95382869	95400008	2429.14	2244.49	1963.8	2341.76	2392.46	2751.69	2522.61	3126.31
1717	ENSMUSG00000026047.14	123.966	0.440681	0.217513	2.026	0.0427646	0.449514	ENSMUSG00000026047	72050	Poglut2	protein_coding	1	44145706	44157968	151.47	131.763	134.151	153.31	111.509	136.105	96.3459	77.0738
1718	ENSMUSG00000024998.18	729.897	-0.311835	0.15394	-2.0257	0.042796	0.449582	ENSMUSG00000024998	74055	Plce1	protein_coding	19	38469557	38773474	601.394	779.749	665.564	558.178	879.592	764.557	708.609	881.532
1719	ENSMUSG00000068739.14	831.259	-0.179539	0.0886486	-2.02529	0.0428372	0.449754	ENSMUSG00000068739	20226	Sars	protein_coding	3	108332181	108352525	793.256	804.116	737.399	783.824	842.145	869.89	901.301	918.142
1720	ENSMUSG00002076169.1	617.571	-0.468971	0.231713	-2.02393	0.0429773	0.450438	ENSMUSG00002076169	NA	Gm55635	miRNA	6	136785541	136785681	585.686	521.638	545.26	419.983	684.035	469.859	965.531	748.58
1721	ENSMUSG00000039633.8	181.217	-0.551328	0.272357	-2.02429	0.0429408	0.450438	ENSMUSG00000039633	244421	Lonrf1	protein_coding	8	36683218	36716670	117.81	160.643	154.058	155.469	210.536	196.465	137.785	316.966
1722	ENSMUSG00000074746.4	901.731	-0.439954	0.217352	-2.02415	0.0429549	0.450438	ENSMUSG00000074746	107368	Pdzd8	protein_coding	19	59285610	59334212	697.886	851.046	803.177	709.328	1036.04	672.242	1085.7	1358.43
1723	ENSMUSG00000090936.3	12.2885	1.49194	0.737295	2.02354	0.0430177	0.4506	ENSMUSG00000090936	NA	Gm17705	lncRNA	17	35384095	35386162	25.8061	9.92736	11.2514	25.9115	7.48943	0	8.28782	9.63423
1724	ENSMUSG00000070883.4	26.9534	0.70848	0.35037	2.02209	0.0431672	0.451904	ENSMUSG00000070883	75051	Ccdc173	protein_coding	2	69588377	69619919	43.7581	36.0995	30.2922	23.7522	20.804	17.7529	24.8635	18.305
1725	ENSMUSG00000087480.2	9.29965	-1.54278	0.763117	-2.02168	0.0432098	0.452087	ENSMUSG00000087480	100504616	Gm15910	lncRNA	10	120693534	120699231	2.24401	10.8299	3.46197	2.15929	4.99295	18.9364	13.4677	18.305
1726	ENSMUSG00000032763.12	1029.99	-0.39784	0.196836	-2.02118	0.0432616	0.452279	ENSMUSG00000032763	216136	Ilvbl	protein_coding	10	78410180	78420336	837.014	964.759	1011.76	741.718	1148.38	836.752	1430.69	1268.83
1727	ENSMUSG00000034614.15	199.31	-0.397506	0.196686	-2.02101	0.0432782	0.452279	ENSMUSG00000034614	216505	Pik3ip1	protein_coding	11	3280401	3292971	171.666	188.62	138.479	188.938	205.543	276.945	239.311	184.977
1728	ENSMUSG00000078772.3	41.932	0.572483	0.283472	2.01954	0.0434312	0.453211	ENSMUSG00000078772	NA	Gm12353	lncRNA	4	19605451	19651130	58.3442	39.7095	51.064	51.8231	38.2793	36.6893	24.8635	34.6832
1729	ENSMUSG00000029499.12	71.7035	0.937	0.464154	2.01873	0.0435157	0.453211	ENSMUSG00000029499	19301	Pxmp2	protein_coding	5	110422148	110434052	135.762	51.4418	50.1986	139.275	34.9507	71.0115	61.1227	29.8661
1730	ENSMUSG00000030393.9	25.4742	0.738916	0.366104	2.01832	0.0435575	0.453211	ENSMUSG00000030393	22775	Zik1	protein_coding	7	10221156	10229321	28.0501	27.9771	38.0817	33.4691	19.1397	11.8352	26.9354	18.305
1731	ENSMUSG00000033453.9	214.527	0.960693	0.47601	2.01822	0.0435684	0.453211	ENSMUSG00000033453	235130	Adamts15	protein_coding	9	30810451	30833748	180.642	263.526	283.016	405.947	148.124	299.432	64.2306	71.2933
1732	ENSMUSG00000018293.5	2855.91	-0.192323	0.0952565	-2.019	0.043487	0.453211	ENSMUSG00000018293	18643	Pfn1	protein_coding	11	70542676	70545470	2420.16	2855.47	2794.67	2592.23	3100.62	2852.29	3059.24	3172.55
1733	ENSMUSG00000087259.9	54.106	-0.569791	0.282264	-2.01864	0.0435242	0.453211	ENSMUSG00000087259	72386	2610035D17Rik	lncRNA	11	112934701	113092720	39.2701	37.9045	54.526	42.1062	53.2582	57.9927	88.0581	59.7322
1734	ENSMUSG00000034892.9	923.414	-0.537051	0.265946	-2.0194	0.0434456	0.453211	ENSMUSG00000034892	20090	Rps29	protein_coding	12	69204496	69205960	943.605	876.315	635.271	558.178	763.922	1461.65	1278.4	869.971
1735	ENSMUSG00000031158.12	226.209	-0.353234	0.175014	-2.01831	0.0435589	0.453211	ENSMUSG00000031158	21855	Timm17b	protein_coding	X	7765596	7776168	163.812	204.865	212.046	213.77	245.487	205.933	291.11	272.649
1736	ENSMUSG00000070407.6	91.5185	1.47754	0.732361	2.0175	0.0436432	0.453728	ENSMUSG00000070407	54710	Hs3st3b1	protein_coding	11	63776618	63813116	192.985	46.0269	38.0817	261.275	16.6432	100.6	61.1227	15.4148
1737	ENSMUSG00000020848.8	14.2813	1.13485	0.562747	2.01662	0.0437348	0.454157	ENSMUSG00000020848	13447	Doc2b	protein_coding	11	75659792	75686875	13.464	18.0498	13.8479	33.4691	11.6502	7.10115	4.14391	12.5245
1738	ENSMUSG00000021701.9	180.314	-0.4106	0.203602	-2.01667	0.0437296	0.454157	ENSMUSG00000021701	20620	Plk2	protein_coding	13	110531580	110537378	166.056	165.155	117.707	171.664	239.662	179.896	174.044	228.331
1739	ENSMUSG00000029228.16	226.825	-0.372329	0.184697	-2.01589	0.0438114	0.454691	ENSMUSG00000029228	16924	Lnx1	protein_coding	5	74753108	74863573	203.083	221.109	219.835	145.752	257.969	287.596	253.815	225.441
1740	ENSMUSG00000011263.17	52.2764	1.03488	0.513501	2.01534	0.0438688	0.455025	ENSMUSG00000011263	74463	Exoc3l2	protein_coding	7	19197256	19230687	81.9062	34.2945	34.6197	130.637	30.7899	27.2211	23.8275	54.9151
1741	ENSMUSG00000025479.10	1295.03	2.31432	1.14863	2.01484	0.0439211	0.455307	ENSMUSG00000025479	13106	Cyp2e1	protein_coding	7	140343652	140354900	4532.89	814.946	361.776	2916.13	102.356	933.801	672.35	26.0124
1742	ENSMUSG00000009828.16	645.82	0.419124	0.208061	2.01443	0.0439642	0.455492	ENSMUSG00000009828	56542	Cilk1	protein_coding	9	78016474	78079389	637.298	877.218	868.954	572.213	539.239	428.436	583.255	659.945
1743	ENSMUSG00000079645.3	15.5486	0.989457	0.491309	2.01392	0.0440178	0.455785	ENSMUSG00000079645	NA	Gm17193	lncRNA	12	84969316	84970286	23.5621	12.6348	25.9648	20.5133	12.4824	13.0188	11.3958	4.81711
1744	ENSMUSG00000026495.9	43.9519	-0.67721	0.336542	-2.01226	0.0441923	0.456806	ENSMUSG00000026495	68226	Efcab2	protein_coding	1	178233650	178312078	25.8061	52.3443	33.7542	22.6726	51.5939	63.9103	46.619	54.9151
1745	ENSMUSG00000028391.17	46.9087	0.874061	0.434291	2.01262	0.0441548	0.456806	ENSMUSG00000028391	71354	Wdr31	protein_coding	4	62366890	62389133	99.8583	53.2468	55.3915	34.5487	34.1185	34.3222	16.5756	47.2077
1746	ENSMUSG00000047117.14	199.097	0.717103	0.356333	2.01245	0.0441726	0.456806	ENSMUSG00000047117	271144	Ankdd1b	protein_coding	13	96552642	96607775	344.455	218.402	328.022	99.3276	163.103	164.51	142.965	131.989
1747	ENSMUSG00000044461.7	89.2017	0.940024	0.467224	2.01194	0.0442267	0.4569	ENSMUSG00000044461	219134	Shisa2	protein_coding	14	59862757	59869109	171.666	118.226	48.4676	130.637	65.7406	105.334	32.1153	41.4272
1748	ENSMUSG00000051169.15	38.6356	0.789214	0.392347	2.01152	0.0442707	0.456927	ENSMUSG00000051169	101122	Rpusd3	protein_coding	6	113392280	113396301	52.7341	27.0746	54.526	61.5399	25.7969	23.6705	43.5111	20.2319
1749	ENSMUSG00000046997.6	164.314	-0.595279	0.295948	-2.01143	0.04428	0.456927	ENSMUSG00000046997	211949	Spsb4	protein_coding	9	96825535	96900896	157.08	130.861	104.725	131.717	198.054	110.068	196.836	285.173
1750	ENSMUSG00000026295.13	78.4236	1.64817	0.819724	2.01063	0.0443641	0.457011	ENSMUSG00000026295	75396	Spp2	protein_coding	1	88334683	88354160	198.595	37.9045	33.7542	205.133	14.9789	71.0115	62.1587	3.85369
1751	ENSMUSG00000038831.17	322.022	-0.453327	0.22544	-2.01085	0.0443411	0.457011	ENSMUSG00000038831	241308	Ralgps1	protein_coding	2	33023429	33261498	224.401	237.354	330.618	294.744	350.339	291.147	505.557	342.015
1752	ENSMUSG00000036298.11	20.5672	-1.02539	0.509954	-2.01075	0.0443518	0.457011	ENSMUSG00000036298	239606	Slc2a13	protein_coding	15	91151899	91457464	10.098	6.31741	12.1169	25.9115	28.2934	34.3222	17.6116	29.8661
1753	ENSMUSG00000021619.7	35.1471	0.711585	0.35396	2.01035	0.0443938	0.457057	ENSMUSG00000021619	66795	Atg10	protein_coding	13	91083475	91372087	62.8322	37.9045	45.8711	28.0708	29.9577	30.7716	20.7196	25.049
1754	ENSMUSG00000027673.13	663.734	-0.28489	0.141766	-2.00958	0.0444756	0.457525	ENSMUSG00000027673	66046	Ndufb5	protein_coding	3	32791139	32805715	593.54	643.474	673.353	481.523	676.545	774.025	758.336	709.079
1755	ENSMUSG00000020785.18	67.7319	0.543695	0.27057	2.00944	0.04449	0.457525	ENSMUSG00000020785	55984	Camkk1	protein_coding	11	72909834	72932899	58.3442	102.884	82.2218	77.7346	61.5798	57.9927	40.4031	60.6956
1756	ENSMUSG00000046207.15	27.3439	-1.31147	0.65289	-2.00872	0.044567	0.457795	ENSMUSG00000046207	104709	Pik3r6	protein_coding	11	68393845	68443524	2.24401	9.92736	26.8303	23.7522	54.9225	17.7529	34.1873	49.1346
1757	ENSMUSG00000061086.13	8.56748	1.9044	0.948045	2.00877	0.0445617	0.457795	ENSMUSG00000061086	17896	Myl4	protein_coding	11	104441489	104486579	11.22	4.51244	6.92394	31.3098	3.32864	7.10115	4.14391	0
1758	ENSMUSG00000028312.20	258.397	-0.582182	0.289885	-2.00832	0.0446091	0.457958	ENSMUSG00000028312	14211	Smc2	protein_coding	4	52439243	52488260	238.987	120.031	243.203	225.646	323.71	424.885	224.807	265.905
1759	ENSMUSG00000025227.15	85.6953	-0.601335	0.299456	-2.00809	0.0446336	0.457958	ENSMUSG00000025227	75146	Mfsd13a	protein_coding	19	46329560	46363691	84.1502	50.5393	65.7774	72.3364	85.7124	74.562	152.289	100.196
1760	ENSMUSG00000085112.3	10.7248	1.20246	0.599265	2.00656	0.0447963	0.458844	ENSMUSG00000085112	100415915	A530072M11Rik	lncRNA	4	16164064	16266225	22.4401	8.12239	15.5789	14.0354	10.8181	4.7341	6.21587	3.85369
1761	ENSMUSG00000022322.9	49.3922	-0.722951	0.360209	-2.00703	0.0447462	0.458844	ENSMUSG00000022322	20419	Shcbp1	protein_coding	8	4785976	4829567	46.0021	21.6597	40.6781	41.0266	69.0692	76.9291	35.2232	64.5493
1762	ENSMUSG00000078249.6	6.68384	-2.04009	1.01667	-2.00664	0.0447876	0.458844	ENSMUSG00000078249	15361	Hmga1b	protein_coding	11	120653620	120655245	2.24401	6.31741	1.73098	0	4.99295	9.46819	24.8635	3.85369
1763	ENSMUSG00000030101.16	339.131	-0.281961	0.140566	-2.00589	0.0448675	0.459313	ENSMUSG00000030101	58911	Sumf1	protein_coding	6	108083989	108162543	295.087	316.773	328.887	281.788	322.046	427.252	362.592	378.625
1764	ENSMUSG00000028407.5	209.462	-0.377569	0.188354	-2.00457	0.045009	0.459397	ENSMUSG00000028407	100504309	Smim27	protein_coding	4	40269579	40270940	206.449	192.23	193.005	137.115	268.787	233.154	245.527	199.429
1765	ENSMUSG00000064177.9	21.7475	1.60681	0.801648	2.00439	0.0450285	0.459397	ENSMUSG00000064177	58991	Ghrl	protein_coding	6	113693080	113696841	77.4182	25.2697	12.9824	15.1151	1.66432	18.9364	6.21587	16.3782
1766	ENSMUSG00000031447.8	4558.51	-0.195518	0.0975328	-2.00464	0.0450016	0.459397	ENSMUSG00000031447	16783	Lamp1	protein_coding	8	13209161	13225338	3857.45	4324.72	4472.86	4345.58	5067.02	4457.15	4757.21	5186.11
1767	ENSMUSG00000021910.16	3877.65	0.192157	0.0958621	2.00451	0.0450155	0.459397	ENSMUSG00000021910	64652	Nisch	protein_coding	14	30892887	30938903	4008.92	3862.65	4146.57	4524.8	3505.89	3375.41	3815.51	3781.43
1768	ENSMUSG00000065445.5	4.90521	2.24193	1.11805	2.00521	0.0449409	0.459397	ENSMUSG00000065445	387161	Mir143	miRNA	18	61782267	61782329	1.122	9.02488	10.3859	11.8761	0.832159	1.18352	0	4.81711
1769	ENSMUSG00000005696.12	5.40908	-1.93443	0.964897	-2.00481	0.0449834	0.459397	ENSMUSG00000005696	20400	Sh2d1a	protein_coding	X	41591330	41618207	0	0.902488	1.73098	6.47788	11.6502	4.7341	6.21587	11.5611
1770	ENSMUSG00000012126.17	186.13	0.312404	0.155918	2.00364	0.0451082	0.459951	ENSMUSG00000012126	67586	Ubxn11	protein_coding	4	133829881	133854904	223.279	221.109	188.677	191.098	148.124	176.345	183.368	157.038
1771	ENSMUSG00000113165.2	12.6505	-1.31814	0.65797	-2.00335	0.0451398	0.460013	ENSMUSG00000113165	NA	Gm47863	lncRNA	12	85643793	85645965	5.61002	7.2199	4.32746	11.8761	20.804	30.7716	5.17989	15.4148
1772	ENSMUSG00000041698.12	147.806	2.94298	1.46943	2.0028	0.0451984	0.46035	ENSMUSG00000041698	28248	Slco1a1	protein_coding	6	141853008	141892688	591.296	29.7821	22.5028	402.708	21.6361	62.7268	51.7989	0
1773	ENSMUSG00000105403.2	21.3481	-0.813715	0.4064	-2.00225	0.0452576	0.460674	ENSMUSG00000105403	NA	Gm43618	TEC	3	151542142	151545592	15.708	17.1473	8.65492	20.5133	21.6361	34.3222	24.8635	27.9393
1774	ENSMUSG00000021065.17	763.647	-0.48184	0.240675	-2.00203	0.0452812	0.460674	ENSMUSG00000021065	53618	Fut8	protein_coding	12	77284899	77523112	517.243	653.401	930.404	446.974	801.369	801.246	1002.83	955.716
1775	ENSMUSG00000002279.20	298.226	0.259025	0.129398	2.00178	0.0453088	0.460695	ENSMUSG00000002279	76483	Lmf1	protein_coding	17	25798059	25881800	364.651	308.651	308.981	318.496	269.62	248.54	294.218	272.649
1776	ENSMUSG00000028653.17	121.557	0.428673	0.214218	2.00111	0.045381	0.460881	ENSMUSG00000028653	66966	Trit1	protein_coding	4	122910390	122948742	180.642	116.421	128.958	132.797	105.684	87.5808	120.173	100.196
1777	ENSMUSG00000043866.12	1278.56	-0.208122	0.103996	-2.00125	0.0453658	0.460881	ENSMUSG00000043866	24075	Taf10	protein_coding	7	105388600	105393568	1147.81	1120.89	1243.71	1234.04	1486.24	1410.76	1226.6	1358.43
1778	ENSMUSG00000020181.19	54.9432	-1.01061	0.505197	-2.00042	0.0454548	0.460881	ENSMUSG00000020181	260315	Nav3	protein_coding	10	109517120	110292065	14.586	47.8318	57.1225	25.9115	83.2159	28.4046	88.0581	94.4154
1779	ENSMUSG00000010830.9	421.927	-0.408181	0.204039	-2.00051	0.0454453	0.460881	ENSMUSG00000010830	105785	Kdelr3	protein_coding	15	79400612	79411940	251.329	337.53	419.764	441.576	457.688	435.537	483.802	548.188
1780	ENSMUSG00000048915.13	140.805	0.759135	0.379486	2.00043	0.0454535	0.460881	ENSMUSG00000048915	13640	Efna5	protein_coding	17	62911179	63188312	143.616	193.132	154.058	217.009	130.649	168.06	47.655	72.2567
1781	ENSMUSG00000026339.19	316.89	0.312233	0.156207	1.99885	0.045625	0.462347	ENSMUSG00000026339	70829	Ccdc93	protein_coding	1	121358778	121434189	350.065	345.653	360.045	349.806	318.717	236.705	246.563	327.564
1782	ENSMUSG00000062963.11	522.865	-0.288238	0.14422	-1.99859	0.0456526	0.462368	ENSMUSG00000062963	66155	Ufc1	protein_coding	1	171116136	171122597	516.121	472.001	484.676	410.266	507.617	519.567	646.45	626.225
1783	ENSMUSG00000021456.9	359.788	-0.421523	0.211007	-1.99767	0.0457522	0.463116	ENSMUSG00000021456	14120	Fbp2	protein_coding	13	62984691	63006236	314.161	370.922	328.022	217.009	409.422	320.735	466.19	451.845
1784	ENSMUSG00000024099.16	770.402	-0.286073	0.143238	-1.99719	0.0458044	0.463384	ENSMUSG00000024099	72900	Ndufv2	protein_coding	17	66385633	66408554	760.718	704.843	669.026	641.311	738.957	1021.38	849.502	777.482
1785	ENSMUSG00000030276.20	50.6482	0.777942	0.389612	1.99671	0.0458565	0.463392	ENSMUSG00000030276	101100	Ttll3	protein_coding	6	113366221	113391548	28.0501	60.4667	92.6077	74.4957	32.4542	31.9552	46.619	38.5369
1786	ENSMUSG00000033933.14	249.306	-0.405705	0.203177	-1.99681	0.0458461	0.463392	ENSMUSG00000033933	22346	Vhl	protein_coding	6	113600920	113608594	181.765	244.574	240.607	190.018	284.598	326.653	209.267	316.966
1787	ENSMUSG00000020077.15	71.9862	-0.791343	0.39646	-1.99602	0.0459314	0.463889	ENSMUSG00000020077	19073	Srgn	protein_coding	10	62329612	62363230	51.6121	40.6119	27.6958	91.77	105.684	59.1762	108.778	90.5618
1788	ENSMUSG00000101859.2	30.8905	0.978007	0.490097	1.99554	0.0459841	0.463902	ENSMUSG00000101859	NA	Gm29233	lncRNA	2	117953932	117954528	40.3921	59.5642	36.3507	28.0708	29.1256	9.46819	11.3958	32.7564
1789	ENSMUSG00000023927.16	16.7443	-0.847923	0.424877	-1.99569	0.0459678	0.463902	ENSMUSG00000023927	20230	Satb1	protein_coding	17	52043215	52140318	8.97602	10.8299	12.9824	15.1151	21.6361	18.9364	16.5756	28.9027
1790	ENSMUSG00000044390.6	5.03453	-2.01344	1.00969	-1.99411	0.0461405	0.46522	ENSMUSG00000044390	332359	Tigd3	protein_coding	19	5941166	5944177	0	0.902488	1.73098	5.39824	9.15375	14.2023	3.10793	5.78054
1791	ENSMUSG00000017144.9	160.065	0.596405	0.299453	1.99165	0.04641	0.466115	ENSMUSG00000017144	74194	Rnd3	protein_coding	2	51020450	51039123	250.207	163.35	150.596	207.292	157.278	140.839	68.3745	142.587
1792	ENSMUSG00000007279.15	220.552	-0.994893	0.4994	-1.99218	0.0463516	0.466115	ENSMUSG00000007279	56788	Scube2	protein_coding	7	109397883	109464886	43.7581	71.2965	256.186	218.089	390.283	285.229	296.29	203.282
1793	ENSMUSG00000033313.12	86.0965	-0.396962	0.199224	-1.99253	0.0463125	0.466115	ENSMUSG00000033313	50788	Fbxl8	protein_coding	8	105991280	105995958	71.8082	82.1264	77.8943	64.7788	91.5375	107.701	85.9861	106.94
1794	ENSMUSG00000025894.12	312.912	-0.269494	0.135227	-1.9929	0.0462719	0.466115	ENSMUSG00000025894	67618	Aasdhppt	protein_coding	9	4294793	4309471	291.721	266.234	293.402	285.027	376.968	304.166	313.901	371.881
1795	ENSMUSG00000047692.7	399.735	0.321127	0.16122	1.99186	0.0463867	0.466115	ENSMUSG00000047692	75189	4930533K18Rik	lncRNA	10	70704474	70770154	389.335	513.515	403.319	469.647	385.29	400.031	301.47	335.271
1796	ENSMUSG00000035397.9	162.651	-0.626905	0.314752	-1.99174	0.0463993	0.466115	ENSMUSG00000035397	118445	Klf16	protein_coding	10	80402958	80413155	136.884	132.666	134.151	107.965	171.425	121.903	165.756	330.454
1797	ENSMUSG00000015214.15	378.634	-0.273401	0.1372	-1.99271	0.0462928	0.466115	ENSMUSG00000015214	53332	Mtmr1	protein_coding	X	70408366	70462802	325.381	331.213	385.144	329.292	386.122	370.443	436.147	465.333
1798	ENSMUSG00000046733.8	210.801	0.775771	0.389579	1.99131	0.0464471	0.466228	ENSMUSG00000046733	232431	Gprc5a	protein_coding	6	135042649	135061707	341.089	320.383	154.923	248.319	89.8732	138.472	113.958	279.393
1799	ENSMUSG00000022828.11	107.461	-0.385866	0.193844	-1.9906	0.0465254	0.466754	ENSMUSG00000022828	74197	Gtf2e1	protein_coding	16	37330152	37360151	89.7602	86.6388	80.4908	116.602	126.488	120.719	110.85	128.135
1800	ENSMUSG00000024785.8	143.954	0.68833	0.345997	1.98941	0.0466562	0.467806	ENSMUSG00000024785	59028	Rcl1	protein_coding	19	29078775	29121329	243.475	117.323	111.649	238.602	115.67	114.802	138.821	71.2933
1801	ENSMUSG00000021048.8	917.99	-0.387463	0.194821	-1.98882	0.0467216	0.467942	ENSMUSG00000021048	108156	Mthfd1	protein_coding	12	76302072	76366577	886.382	653.401	721.821	920.939	859.62	894.744	1326.05	1080.96
1802	ENSMUSG00000071711.13	347.474	0.273049	0.137291	1.98884	0.0467186	0.467942	ENSMUSG00000071711	246221	Mpst	protein_coding	15	78290616	78298213	365.773	404.314	331.484	418.903	286.263	344.406	309.757	318.893
1803	ENSMUSG00000005682.10	706.355	0.336368	0.169174	1.9883	0.0467787	0.468044	ENSMUSG00000005682	103135	Pan2	protein_coding	10	128139204	128157227	907.701	638.059	836.066	771.948	611.637	568.092	761.444	555.895
1804	ENSMUSG00000035790.16	167.947	0.401878	0.202126	1.98825	0.0467837	0.468044	ENSMUSG00000035790	66994	Cep19	protein_coding	16	31918618	31926887	184.009	242.769	188.677	148.991	137.306	129.004	147.109	165.709
1805	ENSMUSG00000029014.15	187.917	-0.354549	0.178426	-1.9871	0.0469116	0.468152	ENSMUSG00000029014	22791	Dnajc2	protein_coding	5	21962265	21990249	168.3	189.522	141.075	160.867	188.9	210.667	190.62	253.38
1806	ENSMUSG00000043832.14	9.20758	1.37448	0.691744	1.98698	0.0469241	0.468152	ENSMUSG00000043832	73149	Clec4a3	protein_coding	6	122929474	122946834	17.952	7.2199	19.0408	8.63718	4.1608	10.6517	3.10793	2.89027
1807	ENSMUSG00000066319.7	27.3514	2.07261	1.04296	1.98725	0.046895	0.468152	ENSMUSG00000066319	235636	Rtp3	protein_coding	9	110814003	110819651	104.346	2.70746	6.92394	62.6196	1.66432	20.1199	16.5756	3.85369
1808	ENSMUSG00000024074.9	1243.01	-0.275744	0.138741	-1.98747	0.0468703	0.468152	ENSMUSG00000024074	50766	Crim1	protein_coding	17	78507677	78684021	1183.71	1156.99	1047.25	1110.96	1221.61	1232.05	1321.91	1669.61
1809	ENSMUSG00000005873.7	629.534	-0.357986	0.18011	-1.9876	0.046856	0.468152	ENSMUSG00000005873	13476	Reep5	protein_coding	18	34477938	34507123	466.753	568.567	575.552	594.886	610.805	926.7	675.457	617.554
1810	ENSMUSG00000037731.6	23.3409	0.76654	0.385866	1.98655	0.0469728	0.468242	ENSMUSG00000037731	230787	Themis2	protein_coding	4	132509154	132523698	40.3921	23.4647	29.4267	24.8319	19.9718	10.6517	19.6836	18.305
1811	ENSMUSG00000020282.19	805.475	0.290688	0.146344	1.98633	0.0469968	0.468242	ENSMUSG00000020282	13650	Rhbdf1	protein_coding	11	32159585	32172300	916.677	854.656	841.259	933.895	679.874	621.35	697.213	898.874
1812	ENSMUSG00000018446.9	504.593	-0.225372	0.113469	-1.9862	0.047011	0.468242	ENSMUSG00000018446	12261	C1qbp	protein_coding	11	70868662	70873852	471.241	515.32	456.98	416.744	537.575	556.256	519.025	563.602
1813	ENSMUSG00000091639.3	14.7282	-1.57194	0.791629	-1.9857	0.0470667	0.468538	ENSMUSG00000091639	NA	Gm3756	processed_pseudogene	9	31846742	31848096	4.48801	14.4398	0	10.7965	31.622	23.6705	14.5037	18.305
1814	ENSMUSG00000031111.17	446.697	-0.464065	0.233853	-1.98444	0.0472073	0.469679	ENSMUSG00000031111	209268	Igsf1	protein_coding	X	48871413	48886626	314.161	395.29	439.67	353.045	628.28	320.735	536.636	585.761
1815	ENSMUSG00000027692.17	376.442	-0.543057	0.273742	-1.98383	0.0472748	0.469936	ENSMUSG00000027692	665113	Tnik	protein_coding	3	28317363	28730007	205.327	366.41	418.898	234.283	441.044	343.222	432.003	570.346
1816	ENSMUSG00000047777.10	397.859	0.558431	0.281538	1.9835	0.0473113	0.469936	ENSMUSG00000047777	230936	Phf13	protein_coding	4	152074090	152080715	297.331	565.86	651.716	380.036	332.864	360.975	228.951	365.137
1817	ENSMUSG00000022550.19	171.177	0.474233	0.23908	1.98357	0.0473033	0.469936	ENSMUSG00000022550	268822	Adck5	protein_coding	15	76460558	76480016	250.207	134.471	219.835	192.177	148.956	131.371	171.972	120.428
1818	ENSMUSG00000025911.15	47.9019	1.03188	0.521017	1.98051	0.0476467	0.47042	ENSMUSG00000025911	76187	Adhfe1	protein_coding	1	9618173	9650898	88.6382	36.0995	37.2162	95.009	13.3145	56.8092	31.0793	25.049
1819	ENSMUSG00000027082.16	389.492	-0.526659	0.265872	-1.98087	0.0476057	0.47042	ENSMUSG00000027082	21788	Tfpi	protein_coding	2	84263199	84307119	233.377	305.943	366.103	370.319	396.94	691.178	338.765	413.308
1820	ENSMUSG00000106678.2	11.5136	1.14838	0.579311	1.98231	0.0474445	0.47042	ENSMUSG00000106678	NA	Gm43457	TEC	5	34644658	34647066	23.5621	8.12239	14.7134	17.2744	7.48943	4.7341	11.3958	4.81711
1821	ENSMUSG00000105434.2	6.26263	-1.41179	0.71253	-1.98138	0.0475486	0.47042	ENSMUSG00000105434	NA	Gm43359	TEC	5	122620863	122623062	3.36601	3.60995	3.46197	3.23894	10.8181	8.28467	13.4677	3.85369
1822	ENSMUSG00000086013.2	14.6152	-0.982791	0.496151	-1.98083	0.0476103	0.47042	ENSMUSG00000086013	100039495	Gm15706	lncRNA	6	145196255	145197575	4.48801	13.5373	10.3859	10.7965	26.6291	15.3858	14.5037	21.1953
1823	ENSMUSG00000039470.16	240.046	-0.338733	0.170897	-1.98209	0.0474697	0.47042	ENSMUSG00000039470	70546	Zdhhc2	protein_coding	8	40876856	40963309	198.595	193.132	265.706	190.018	295.416	272.211	240.347	264.941
1824	ENSMUSG00000031847.9	18.4203	0.870371	0.43945	1.98059	0.047637	0.47042	ENSMUSG00000031847	69528	1700030J22Rik	protein_coding	8	117696333	117705698	16.83	27.0746	32.0232	19.4337	14.9789	8.28467	11.3958	17.3416
1825	ENSMUSG00000110353.2	19.9646	2.00307	1.01033	1.98259	0.0474137	0.47042	ENSMUSG00000110353	102636491	Gm33543	lncRNA	10	95659835	95678792	38.1481	4.51244	9.52042	75.5753	6.65727	11.8352	13.4677	0
1826	ENSMUSG00000021033.12	566.836	0.512455	0.258728	1.98067	0.0476281	0.47042	ENSMUSG00000021033	14874	Gstz1	protein_coding	12	87193939	87211497	877.406	490.953	484.676	812.975	421.905	563.358	522.133	361.284
1827	ENSMUSG00000023243.10	890.807	0.554871	0.280035	1.98144	0.0475425	0.47042	ENSMUSG00000023243	16529	Kcnk5	protein_coding	14	20190125	20231877	948.093	1323.05	1235.06	734.16	727.307	428.436	757.3	973.057
1828	ENSMUSG00000035299.17	97.3712	-0.694825	0.35066	-1.98148	0.0475377	0.47042	ENSMUSG00000035299	17318	Mid1	protein_coding	X	168468195	168788732	30.2941	96.5662	94.3387	75.5753	135.642	127.821	124.317	94.4154
1829	ENSMUSG00000121227.1	156.027	1.07434	0.54262	1.97992	0.0477123	0.47081	ENSMUSG00000121227	NA	Gm56918	lncRNA	17	56427203	56428070	241.231	84.8338	123.765	396.231	63.2441	158.592	139.857	40.4638
1830	ENSMUSG00000049493.14	1039.48	-0.494474	0.24982	-1.97932	0.0477796	0.471216	ENSMUSG00000049493	102502	Pls1	protein_coding	9	95634695	95727364	950.337	914.22	1040.32	547.381	1266.55	828.467	1302.22	1466.33
1831	ENSMUSG00000043621.14	47.8841	0.943362	0.476706	1.97892	0.0478253	0.471409	ENSMUSG00000043621	212190	Ubxn10	protein_coding	4	138437148	138464478	44.8801	113.713	49.3331	44.2655	33.2864	13.0188	38.3312	46.2443
1832	ENSMUSG00000084797.2	12.8975	1.17829	0.595689	1.97804	0.0479246	0.471616	ENSMUSG00000084797	NA	Gm14321	lncRNA	2	167619387	167624489	26.9281	18.9522	10.3859	15.1151	5.82511	10.6517	12.4317	2.89027
1833	ENSMUSG00000092607.10	97.0625	0.437748	0.22128	1.97825	0.0479003	0.471616	ENSMUSG00000092607	69269	Scnm1	protein_coding	3	95036847	95041322	106.59	125.446	98.6661	116.602	85.7124	59.1762	100.49	83.8178
1834	ENSMUSG00000024875.6	450.331	-0.25076	0.126757	-1.97828	0.0478977	0.471616	ENSMUSG00000024875	68090	Yif1a	protein_coding	19	5138566	5142909	374.749	455.756	432.746	380.036	456.023	507.732	528.349	467.26
1835	ENSMUSG00000052557.12	472.099	0.419766	0.21226	1.9776	0.0479736	0.47184	ENSMUSG00000052557	209239	Gan	protein_coding	8	117884874	117942736	519.487	455.756	735.668	450.213	393.611	321.919	444.434	455.699
1836	ENSMUSG00000056698.12	168.601	0.334444	0.169191	1.97672	0.0480731	0.472562	ENSMUSG00000056698	232089	Elmod3	protein_coding	6	72542905	72575396	163.812	198.547	210.315	178.142	134.81	170.428	135.713	157.038
1837	ENSMUSG00000036381.14	9.89184	1.84801	0.935311	1.97582	0.0481747	0.473045	ENSMUSG00000036381	140795	P2ry14	protein_coding	3	59021276	59061039	5.61002	11.7323	14.7134	30.2301	12.4824	2.36705	1.03598	0.963423
1838	ENSMUSG00000038024.18	813.766	0.302232	0.152948	1.97604	0.0481507	0.473045	ENSMUSG00000038024	329877	Dennd4c	protein_coding	4	86666792	86768840	1034.49	935.88	857.703	767.629	731.468	647.388	672.35	863.227
1839	ENSMUSG00000034235.18	285.658	0.252992	0.128086	1.97518	0.0482481	0.473508	ENSMUSG00000034235	78787	Usp54	protein_coding	14	20598980	20691131	270.403	334.823	310.712	326.054	256.305	254.458	271.426	261.088
1840	ENSMUSG00000111082.3	635.222	-0.265383	0.13439	-1.97471	0.0483006	0.473766	ENSMUSG00000111082	NA	Gm30934	lncRNA	9	44831494	44833134	553.148	614.594	588.535	549.541	606.644	805.98	730.364	632.969
1841	ENSMUSG00000005674.10	558.913	0.722467	0.36599	1.97401	0.048381	0.474297	ENSMUSG00000005674	641376	Tomm40l	protein_coding	1	171043580	171050083	1001.95	360.093	391.203	1031.06	366.15	488.796	476.55	355.503
1842	ENSMUSG00000028062.16	398.047	-0.337176	0.170847	-1.97355	0.0484326	0.474545	ENSMUSG00000028062	83409	Lamtor2	protein_coding	3	88457126	88460381	327.625	430.487	319.367	329.292	414.415	372.81	508.665	481.711
1843	ENSMUSG00000085440.2	75.7113	0.588096	0.298243	1.97187	0.0486248	0.475138	ENSMUSG00000085440	319940	Sorbs2os	lncRNA	8	46176362	46272334	83.0282	112.811	57.988	110.124	52.426	54.4421	54.9068	79.9641
1844	ENSMUSG00000025521.16	149.664	-0.340739	0.172751	-1.97242	0.0485612	0.475138	ENSMUSG00000025521	73067	Tmem192	protein_coding	8	65399837	65421685	132.396	133.568	123.765	138.195	157.278	198.832	139.857	173.416
1845	ENSMUSG00000020429.8	836.151	2.46187	1.2482	1.97233	0.0485722	0.475138	ENSMUSG00000020429	16006	Igfbp1	protein_coding	11	7147782	7152546	1831.11	373.63	237.145	3219.51	110.677	595.313	317.009	4.81711
1846	ENSMUSG00000020895.15	104.118	0.500862	0.253886	1.97279	0.04852	0.475138	ENSMUSG00000020895	66910	Tmem107	protein_coding	11	68961632	68964119	122.298	154.325	127.227	83.1329	71.5657	107.701	82.8782	83.8178
1847	ENSMUSG00000001229.10	543.695	0.353144	0.17909	1.97189	0.0486227	0.475138	ENSMUSG00000001229	224897	Dpp9	protein_coding	17	56493807	56525905	647.396	490.051	546.126	756.833	505.953	494.713	508.665	399.821
1848	ENSMUSG00000027580.18	668.976	0.395012	0.200528	1.96985	0.0488552	0.475347	ENSMUSG00000027580	229003	Helz2	protein_coding	2	180869408	180883820	739.4	599.252	647.388	1054.82	564.204	532.586	622.623	591.542
1849	ENSMUSG00000028538.13	173.138	0.320485	0.162698	1.96981	0.0488602	0.475347	ENSMUSG00000028538	20441	St3gal3	protein_coding	4	117789351	117992111	194.107	195.84	160.982	219.168	153.949	143.206	150.217	167.636
1850	ENSMUSG00000029171.13	207.669	-0.285825	0.145031	-1.97078	0.0487488	0.475347	ENSMUSG00000029171	66681	Pgm2	protein_coding	5	64250293	64285694	160.446	199.45	199.063	188.938	241.326	231.971	232.059	208.099
1851	ENSMUSG00000087272.2	21.5908	0.75524	0.38331	1.97031	0.0488028	0.475347	ENSMUSG00000087272	NA	Gm15409	lncRNA	5	148896088	148898522	31.4161	29.7821	20.7718	26.9912	18.3075	9.46819	18.6476	17.3416
1852	ENSMUSG00000104392.2	5.64581	1.53671	0.779599	1.97115	0.0487062	0.475347	ENSMUSG00000104392	NA	Gm37962	TEC	9	100991004	100993037	3.36601	6.31741	12.1169	11.8761	4.1608	2.36705	2.07196	2.89027
1853	ENSMUSG00000052336.8	87.3932	-0.697619	0.354304	-1.96898	0.0489549	0.475347	ENSMUSG00000052336	13051	Cx3cr1	protein_coding	9	119730682	119898945	62.8322	74.9065	55.3915	73.416	125.656	164.51	52.8349	89.5983
1854	ENSMUSG00000114004.2	5.24977	1.57015	0.797138	1.96974	0.0488686	0.475347	ENSMUSG00000114004	117934532	Gm48552	protein_coding	10	81224839	81227101	6.73202	6.31741	7.78943	10.7965	3.32864	0	4.14391	2.89027
1855	ENSMUSG00000090034.2	67.5308	0.840669	0.426908	1.9692	0.0489299	0.475347	ENSMUSG00000090034	NA	Gm15917	lncRNA	10	81408446	81411774	72.9302	59.5642	132.42	82.0532	54.0903	17.7529	69.4105	52.0248
1856	ENSMUSG00000020149.18	2019.91	-0.216116	0.109689	-1.97026	0.0488087	0.475347	ENSMUSG00000020149	19324	Rab1a	protein_coding	11	20151432	20176856	1834.48	2089.26	1833.98	1716.64	2078.73	2284.2	1996.33	2325.7
1857	ENSMUSG00000085683.3	6.8069	2.0806	1.05672	1.96892	0.0489622	0.475347	ENSMUSG00000085683	71576	Tmem238l	protein_coding	11	66847464	66855842	23.5621	13.5373	6.05845	1.07965	3.32864	0	2.07196	4.81711
1858	ENSMUSG00000033819.17	516.884	0.326146	0.165593	1.96956	0.0488888	0.475347	ENSMUSG00000033819	73062	Ppp1r16a	protein_coding	15	76555815	76579119	530.707	613.692	624.02	532.266	475.995	345.589	526.277	486.529
1859	ENSMUSG00000023025.17	683.723	-0.258825	0.131439	-1.96917	0.048934	0.475347	ENSMUSG00000023025	207214	Larp4	protein_coding	15	99867946	99914239	677.69	611.887	607.576	592.726	653.245	800.062	681.673	844.922
1860	ENSMUSG00000103680.2	6.70605	1.92959	0.980385	1.96819	0.0490458	0.475391	ENSMUSG00000103680	NA	Gm37072	TEC	1	160828579	160829415	20.1961	6.31741	0.865492	15.1151	2.49648	3.55057	4.14391	0.963423
1861	ENSMUSG00000033020.8	329.116	-0.278565	0.141529	-1.96825	0.0490394	0.475391	ENSMUSG00000033020	69833	Polr2f	protein_coding	15	79025209	79035974	309.673	317.676	297.729	263.434	328.703	395.297	395.743	324.674
1862	ENSMUSG00000022462.8	1675.73	0.471026	0.239266	1.96863	0.0489952	0.475391	ENSMUSG00000022462	67760	Slc38a2	protein_coding	15	96585273	96597611	1915.26	1374.49	1604.62	2893.46	1351.43	1649.83	1294.97	1321.82
1863	ENSMUSG00000028234.7	2132.85	-0.243152	0.123565	-1.96781	0.04909	0.475565	ENSMUSG00000028234	67427	Rps20	protein_coding	4	3831334	3835665	2046.53	2209.29	1938.7	1618.39	2217.7	2429.78	2298.83	2303.54
1864	ENSMUSG00000068394.5	68.7043	0.526381	0.267564	1.96731	0.0491475	0.47561	ENSMUSG00000068394	99100	Cep152	protein_coding	2	125405008	125467033	77.4182	87.5413	60.5845	99.3276	59.9155	46.1574	71.4825	47.2077
1865	ENSMUSG00000045257.11	68.7089	0.719161	0.365529	1.96745	0.0491311	0.47561	ENSMUSG00000045257	378462	Morn2	protein_coding	17	80597632	80604905	74.0522	109.201	77.0288	80.9736	30.7899	57.9927	84.9502	34.6832
1866	ENSMUSG00000030378.16	110.213	1.37692	0.699987	1.96706	0.0491759	0.475631	ENSMUSG00000030378	76971	Sult2a8	protein_coding	7	14144611	14180694	319.771	55.9542	45.8711	214.85	35.7828	93.4984	101.526	14.4513
1867	ENSMUSG00000042724.9	340.131	-0.480679	0.244413	-1.96667	0.0492217	0.475819	ENSMUSG00000042724	338372	Map3k9	protein_coding	12	81767784	81827949	255.817	359.19	303.788	217.009	402.765	265.109	415.427	501.943
1868	ENSMUSG00000047496.7	108.856	0.607784	0.309355	1.96468	0.0494513	0.476116	ENSMUSG00000047496	320311	Rnf152	protein_coding	1	105204639	105284435	94.2483	161.545	118.572	152.23	116.502	49.708	79.7703	98.2691
1869	ENSMUSG00000027957.14	1792.08	-0.357334	0.181808	-1.96545	0.049362	0.476116	ENSMUSG00000027957	229782	Slc35a3	protein_coding	3	116463119	116506480	1663.93	1684.04	1595.97	1340.92	1691.78	1633.26	2575.44	2151.32
1870	ENSMUSG00000109644.3	93.4166	0.945519	0.48117	1.96504	0.0494093	0.476116	ENSMUSG00000109644	71661	0610005C13Rik	lncRNA	7	45217213	45224751	191.863	53.2468	76.1633	170.584	40.7758	75.7456	99.4539	39.5003
1871	ENSMUSG00000038296.15	153.249	-0.605601	0.308292	-1.96438	0.0494862	0.476116	ENSMUSG00000038296	233733	Galnt18	protein_coding	7	111070868	111379184	102.102	100.176	124.631	159.788	175.586	105.334	189.584	268.795
1872	ENSMUSG00000070002.8	370.787	0.249276	0.126825	1.96552	0.0493541	0.476116	ENSMUSG00000070002	13716	Ell	protein_coding	8	70992107	71045508	383.725	425.072	379.086	423.222	319.549	307.716	379.168	348.759
1873	ENSMUSG00000036282.16	361.578	-0.3153	0.160455	-1.96504	0.0494091	0.476116	ENSMUSG00000036282	70646	Naa30	protein_coding	14	49409683	49428488	368.017	279.771	356.583	283.947	363.654	459.207	372.952	408.491
1874	ENSMUSG00000025544.14	2373.05	-0.234432	0.119239	-1.96606	0.0492914	0.476116	ENSMUSG00000025544	68059	Tm9sf2	protein_coding	14	122344450	122397016	1855.79	2434.01	2258.07	2173.33	2409.1	2507.89	2560.94	2785.26
1875	ENSMUSG00000039220.17	400.272	-0.277131	0.141042	-1.96488	0.0494279	0.476116	ENSMUSG00000039220	52040	Ppp1r10	protein_coding	17	36227326	36243175	372.505	372.727	361.776	341.169	450.198	376.361	517.989	409.455
1876	ENSMUSG00000042705.10	193.58	-0.385941	0.196473	-1.96435	0.0494899	0.476116	ENSMUSG00000042705	69456	Commd10	protein_coding	18	47091883	47367351	120.054	177.79	200.794	171.664	217.194	234.338	192.692	234.112
1877	ENSMUSG00000037432.16	93.3118	0.468414	0.23861	1.96309	0.0496357	0.476756	ENSMUSG00000037432	100534273	Fer1l5	protein_coding	1	36411372	36461191	138.006	107.396	88.2802	100.407	87.3767	66.2774	93.238	65.5128
1878	ENSMUSG00000034829.9	7.28721	1.96143	0.999093	1.96321	0.0496221	0.476756	ENSMUSG00000034829	234404	Nxnl1	protein_coding	8	72013199	72019245	19.0741	9.92736	5.19295	11.8761	0.832159	9.46819	0	1.92685
1879	ENSMUSG00000114235.2	5.80458	-1.74117	0.886944	-1.96312	0.0496328	0.476756	ENSMUSG00000114235	NA	F530104D19Rik	lncRNA	19	36426392	36428557	1.122	0	5.19295	4.31859	9.15375	11.8352	5.17989	9.63423
1880	ENSMUSG00000025078.10	943.72	0.345933	0.176256	1.96268	0.0496838	0.476964	ENSMUSG00000025078	66866	Nhlrc2	protein_coding	19	56536693	56591935	1052.44	1196.7	1100.04	876.674	862.117	620.167	887.833	953.789
1881	ENSMUSG00000028461.13	518.699	-0.364859	0.185921	-1.96244	0.0497116	0.476978	ENSMUSG00000028461	622404	Ccdc107	protein_coding	4	43492900	43495921	562.124	409.729	424.091	417.824	502.624	648.571	696.177	488.455
1882	ENSMUSG00000062949.14	222.223	0.573036	0.292066	1.96201	0.0497616	0.477203	ENSMUSG00000062949	320940	Atp11c	protein_coding	X	59268650	59636304	342.211	186.815	179.157	355.204	173.921	230.787	157.469	152.221
1883	ENSMUSG00000038323.4	83.5476	-0.611043	0.311735	-1.96013	0.0499801	0.477283	ENSMUSG00000038323	73467	1700066M21Rik	protein_coding	1	57416779	57424582	50.4901	66.7841	69.2394	77.7346	123.16	136.105	60.0867	84.7812
1884	ENSMUSG00000003721.15	480.325	0.591024	0.301544	1.95999	0.049997	0.477283	ENSMUSG00000003721	72999	Insig2	protein_coding	1	121232082	121260318	577.832	426.877	363.507	941.453	328.703	415.417	450.65	338.161
1885	ENSMUSG00000026558.14	174.218	-0.362087	0.184646	-1.96097	0.0498822	0.477283	ENSMUSG00000026558	80914	Uck2	protein_coding	1	167050452	167112889	173.91	153.423	131.555	152.23	201.383	152.675	204.088	224.478
1886	ENSMUSG00000081214.4	16.9497	-1.19171	0.608047	-1.9599	0.0500079	0.477283	ENSMUSG00000081214	NA	Rpl35a-ps2	processed_pseudogene	1	181069553	181069885	15.708	12.6348	4.32746	8.63718	14.1467	34.3222	35.2232	10.5977
[truncated: 16,528 more rows]

## Sheet: DESeq2_mut5_padj<0.05
	Row.names	baseMean	log2FoldChange	lfcSE	stat	pvalue	padj	ensemblid	entrezgene	gene_symbol	gene_biotype	chromosome_name	chromosome_start	chromosome_end	KO / GK1	KO / GK2	KO / GK3	KO / GK4	WT / GW1	WT / GW2	WT / GW3	WT / GW4
[truncated: 479 more rows]

[truncated: 2 more sheets: GO-mut5_Upregulated, GO-mut5_Downregulated]
