# Supplementary material for: Positive autoregulation of Sox17 is necessary for gallbladder and extrahepatic bile duct formation
Source: Development. 2025 Jan 16;152(2):dev203033. doi: 10.1242/dev.203033 (PMC11829758; doi:10.1242/dev.203033)
Supplement: Table S5. Plasmid sequences used to study Sox17 autoregulation. [file develop-152-203033-TableS5.xlsx]

## Sheet: Sheet1
	Table S5 - Plasmid Sequences
	Plasmid	Backbone	Source	Inserted Sequence 5' --> 3'
	CR2F	pGL4	Mark Magnuson's Lab	CCGGGCCGCGGGGCCCTTTTCTTTATGGACGCGGCCAATGGCGAGGCGGGGGCGGACCGGACCCTAGTCCTTAGGCCCCCGCCCAGCCAGTGGTCCGAGTCCCAAGTCCCACACCCGCCCCTTTCCCCTCCCCCGGCAGTGTTCTGGCTACACCTGCCTTGGGGAAAA
	CR2_mut3	pGL4	Mark Magnuson's Lab	CCGGGCCGCGGGGCCCTTTTCTTTATGGACGCGGCCAATGGCGAGGCGGGGGCGGACCGGACCCTAGTCCTTAGGCAAAATAAACGCCAGTGGTCCGAGTCCCAAGTCCCACACCCGCCCCTTTCCCCTCCCCCGGCAGTGTTCTGGCTACACCTGCCTTGGGGAAAACATCCTCGAGG
	CR2_mut4	pGL4	Mark Magnuson's Lab	CTAGCCTCGAGGATGTTTTCCCCAAGGCAGGTGTAGCCAGAACACTGCCGGGGGAGGGGA AAGGGGCGGGTGTGGGACTTGGGACTCGGACCACTGGCTGGGCGGGGGCCTAAGGACTA GGGTCCGTGAATAAAACGCCTCGCCATTGGCCGCGTCCATAAAGAAAAGGGCCCCGCGGC
	CR2_mut5	pGL4	Mark Magnuson's Lab	CTAGCCTCGAGGATGTTTTCCCCAAGGCAGGTGTAGCCAGAACACTGCCGGGGGAGGGGA AAGGGGCGGGTGTGGGACTTGGGACTCGGACCACTGGCTGGGCGGGGGCCTAAGGACTA GGGTCCGGTCCGCCCCCGCCTCGAACGGTTAAGCGTCCATAAAGAAAAGGGCCCCGCGGC
	pRP[Exp]-mCherry-CAG>mSox17[NM_001289464.1]	pRP	Vector Builder	CTCGACATTGATTATTGACTAGTTATTAATAGTAATCAATTACGGGGTCATTAGTTCATAGCCCATATATGGAGTTCCGCGTTACATAACTTACGGTAAATGGCCCGCCTGGCTGACCGCCCAACGACCCCCGCCCATTGACGTCAATAATGACGTATGTTCCCATAGTAACGCCAATAGGGACTTTCCATTGACGTCAATGGGTGGAGTATTTACGGTAAACTGCCCACTTGGCAGTACATCAAGTGTATCATATGCCAAGTACGCCCCCTATTGACGTCAATGACGGTAAATGGCCCGCCTGGCATTATGCCCAGTACATGACCTTATGGGACTTTCCTACTTGGCAGTACATCTACGTATTAGTCATCGCTATTACCATGGTCGAGGTGAGCCCCA…
	pRP[Exp]-mCherry-CAG>mSox9[NM_011448.4]	pRP	Vector Builder	CTCGACATTGATTATTGACTAGTTATTAATAGTAATCAATTACGGGGTCATTAGTTCATAGCCCATATATGGAGTTCCGCGTTACATAACTTACGGTAAATGGCCCGCCTGGCTGACCGCCCAACGACCCCCGCCCATTGACGTCAATAATGACGTATGTTCCCATAGTAACGCCAATAGGGACTTTCCATTGACGTCAATGGGTGGAGTATTTACGGTAAACTGCCCACTTGGCAGTACATCAAGTGTATCATATGCCAAGTACGCCCCCTATTGACGTCAATGACGGTAAATGGCCCGCCTGGCATTATGCCCAGTACATGACCTTATGGGACTTTCCTACTTGGCAGTACATCTACGTATTAGTCATCGCTATTACCATGGTCGAGGTGAGCCCCA…
